# Supplementary material for: Identification of Novel Molecular Markers of Human Th17 Cells
Source: Cells. 2020 Jul 3;9(7):1611. doi: 10.3390/cells9071611 (PMC7407666; doi:10.3390/cells9071611)
Supplement: Supplementary file 1 [file cells-09-01611-s001.zip]

Archive with 3 entries (3 files):
- DataSet_1.xls
- DataSet_2.xls
- Supplementary information.doc
