# Supplementary material for: Identification of Novel Molecular Markers of Human Th17 Cells
Source: Cells. 2020 Jul 3;9(7):1611. doi: 10.3390/cells9071611 (PMC7407666; doi:10.3390/cells9071611)
Supplement: Supplementary file 1 [file cells-09-01611-s001.zip › DataSet_1.xls]

## Sheet: DeSeq
gene	Gene name	baseMean	baseMeanA	baseMeanB	foldChange	log2FoldChange	pval	padj
ENSG00000000003	TSPAN6	71.2498	116.465	26.0349	0.223543	-2.16138	0.000223852	0.00894027
ENSG00000000938	FGR	265.288	490.018	40.5576	0.0827676	-3.59479	4.18093e-07	5.30873e-05
ENSG00000000971	CFH	195.41	326.028	64.7911	0.198729	-2.33113	6.34516e-06	0.00051179
ENSG00000002745	WNT16	5.11917	10.2383	0	0	#NAME?	0.000339147	0.0124482
ENSG00000004399	PLXND1	3171.57	4424.99	1918.14	0.43348	-1.20596	0.000919794	0.0266417
ENSG00000004468	CD38	2052.38	724.89	3379.87	4.6626	2.22114	0.00172506	0.0420866
ENSG00000005187	ACSM3	855.831	434.667	1276.99	2.93787	1.55477	0.000210205	0.00849026
ENSG00000005189	AC004381.6	286.621	126.012	447.23	3.54909	1.82745	0.000209809	0.00848406
ENSG00000005339	CREBBP	8040.52	11199.6	4881.46	0.435861	-1.19806	0.000196496	0.00806079
ENSG00000005513	SOX8	183.711	274.715	92.7076	0.337468	-1.56718	0.00205011	0.0472692
ENSG00000006047	YBX2	119.799	9.26422	230.334	24.8628	4.63592	5.60326e-10	1.90974e-07
ENSG00000006327	TNFRSF12A	238.163	42.3478	433.978	10.2479	3.35726	9.61136e-06	0.000718949
ENSG00000006659	LGALS14	60.6988	16.17	105.228	6.50758	2.70212	1.29567e-05	0.000919252
ENSG00000007237	GAS7	349.571	606.714	92.4279	0.152342	-2.71462	0.00129831	0.0339795
ENSG00000007866	TEAD3	136.945	33.1744	240.716	7.25607	2.85919	2.52198e-07	3.54497e-05
ENSG00000007944	MYLIP	1389.26	2003.35	775.171	0.386936	-1.36983	0.000239518	0.00937596
ENSG00000008283	CYB561	1166.47	2016.04	316.889	0.157184	-2.66948	1.29058e-07	2.0002e-05
ENSG00000008294	SPAG9	5551.13	3534.06	7568.19	2.1415	1.09862	0.00184867	0.0439216
ENSG00000008300	CELSR3	1034.57	534.413	1534.72	2.87179	1.52195	0.000145766	0.0063903
ENSG00000008441	NFIX	278.128	466.555	89.701	0.192262	-2.37885	1.36368e-06	0.000145792
ENSG00000008513	ST3GAL1	5503.8	7681.62	3325.97	0.432978	-1.20763	0.000294932	0.0110948
ENSG00000008735	MAPK8IP2	122.498	58.2183	186.777	3.20821	1.68177	0.00188644	0.0445146
ENSG00000009790	TRAF3IP3	13904.8	18611.9	9197.58	0.494176	-1.0169	0.00165974	0.0409114
ENSG00000010165	METTL13	3620.17	2115.44	5124.91	2.42262	1.27657	0.000340802	0.0124887
ENSG00000010278	CD9	597.114	319.25	874.978	2.74073	1.45456	0.000888545	0.0258688
ENSG00000010310	GIPR	1254.02	253.637	2254.41	8.88832	3.15191	6.4406e-07	7.6628e-05
ENSG00000010319	SEMA3G	32.9336	53.156	12.7111	0.239128	-2.06415	0.00111296	0.0303899
ENSG00000011600	TYROBP	470.548	781.461	159.635	0.204277	-2.2914	9.50158e-06	0.000715105
ENSG00000012124	CD22	728.706	75.4281	1381.98	18.3219	4.19549	0.00085543	0.0252124
ENSG00000012660	ELOVL5	8759.27	5432.36	12086.2	2.22485	1.15371	0.000728018	0.0223888
ENSG00000013503	POLR3B	403.454	636.878	170.029	0.266972	-1.90524	3.87141e-05	0.00224989
ENSG00000014914	MTMR11	139.971	47.4916	232.451	4.89457	2.29118	1.82395e-05	0.00121053
ENSG00000017260	ATP2C1	5431.4	3342.16	7520.63	2.25023	1.17007	0.00071303	0.0221058
ENSG00000017483	SLC38A5	1573.85	862.68	2285.01	2.64874	1.4053	0.000291719	0.0110105
ENSG00000019485	PRDM11	469.55	778.75	160.35	0.205906	-2.27994	3.87551e-07	5.01934e-05
ENSG00000019549	SNAI2	4.88944	0.68795	9.09094	13.2145	3.72405	0.00196555	0.0459034
ENSG00000020577	SAMD4A	588.527	173.237	1003.82	5.79447	2.53468	2.22061e-08	4.51391e-06
ENSG00000021762	OSBPL5	321.416	527.134	115.698	0.219485	-2.18781	5.35932e-06	0.000446577
ENSG00000025039	RRAGD	1325.39	569.101	2081.67	3.65783	1.87099	4.03309e-05	0.002323
ENSG00000026103	FAS	3259.63	1715.71	4803.55	2.79974	1.48529	0.00153154	0.0385908
ENSG00000026751	SLAMF7	1979.97	2998.33	961.611	0.320715	-1.64063	1.67427e-05	0.00113615
ENSG00000027869	SH2D2A	4467.46	2559.1	6375.83	2.49144	1.31698	0.0011724	0.0314654
ENSG00000029534	ANK1	1163.89	1886.16	441.609	0.234131	-2.09461	0.000735997	0.0225576
ENSG00000031003	FAM13B	3271.79	4474.06	2069.52	0.46256	-1.11229	0.00104908	0.0292824
ENSG00000033867	SLC4A7	6612.06	3938.86	9285.26	2.35735	1.23716	0.000312391	0.0116453
ENSG00000034053	APBA2	1294.55	2069.45	519.646	0.251103	-1.99365	4.75112e-05	0.00263287
ENSG00000034677	RNF19A	10338.3	4876.72	15799.9	3.23986	1.69593	4.3574e-07	5.50198e-05
ENSG00000035664	DAPK2	590.979	317.685	864.273	2.72053	1.44389	0.000672438	0.0211531
ENSG00000036828	CASR	445.841	207.23	684.452	3.30286	1.72372	0.000148764	0.00650915
ENSG00000039068	CDH1	1965.01	391.875	3538.15	9.02877	3.17453	5.7742e-09	1.43816e-06
ENSG00000042980	ADAM28	150.029	249.015	51.0423	0.204977	-2.28647	2.94691e-05	0.00180018
ENSG00000043039	BARX2	365.932	13.7867	718.077	52.0848	5.70279	6.78501e-05	0.00347695
ENSG00000043143	JADE2	7374.87	10449.6	4300.17	0.411517	-1.28098	8.82235e-05	0.00426351
ENSG00000043355	ZIC2	5.96384	0	11.9277	Inf	Inf	4.01011e-06	0.000353598
ENSG00000044115	CTNNA1	3204.96	1872.64	4537.29	2.42294	1.27676	0.000326781	0.0120824
ENSG00000047644	WWC3	2378.87	3267.78	1489.96	0.455956	-1.13303	0.00142988	0.0366817
ENSG00000049089	COL9A2	958.707	392.212	1525.2	3.88872	1.9593	9.5392e-07	0.000107565
ENSG00000049249	TNFRSF9	1972.4	818.621	3126.19	3.81884	1.93314	2.23565e-07	3.22745e-05
ENSG00000049283	EPN3	11.602	21.658	1.54593	0.0713793	-3.80835	9.06212e-05	0.00436079
ENSG00000052802	MSMO1	3898.3	1679.89	6116.72	3.64115	1.86439	0.000952652	0.0273488
ENSG00000054148	PHPT1	1516.44	851.814	2181.07	2.5605	1.35642	0.000476557	0.0161936
ENSG00000054179	ENTPD2	24.6876	8.05974	41.3155	5.12615	2.35788	0.000739503	0.0226345
ENSG00000054356	PTPRN	39.3832	7.66292	71.1035	9.27891	3.21396	1.33428e-05	0.000939175
ENSG00000054793	ATP9A	848.008	428.119	1267.9	2.96156	1.56636	0.000184301	0.00764352
ENSG00000056972	TRAF3IP2	1433.75	796.168	2071.33	2.60163	1.37941	0.000457092	0.0156732
ENSG00000057704	TMCC3	236.224	395.489	76.9579	0.194589	-2.3615	3.73074e-06	0.000333559
ENSG00000058866	DGKG	144.129	23.2396	265.018	11.4038	3.51144	9.08359e-10	2.94114e-07
ENSG00000060138	YBX3	1630.98	869.345	2392.62	2.7522	1.46059	0.000167202	0.00706471
ENSG00000060566	CREB3L3	125.147	14.7757	235.518	15.9395	3.99454	1.47582e-11	7.43323e-09
ENSG00000060982	BCAT1	7315.32	1972.92	12657.7	6.41572	2.68161	0.000620995	0.0199079
ENSG00000061656	SPAG4	290.821	60.1148	521.528	8.67554	3.11695	7.57925e-10	2.48962e-07
ENSG00000061676	NCKAP1	895.416	450.234	1340.6	2.97756	1.57413	0.00158765	0.0395864
ENSG00000062038	CDH3	304.394	30.9333	577.855	18.6806	4.22347	6.92643e-08	1.19838e-05
ENSG00000062716	VMP1	17022.9	4766.84	29279	6.14222	2.61876	5.50158e-15	6.39453e-12
ENSG00000063127	SLC6A16	246.578	400.515	92.6418	0.231307	-2.11212	2.64949e-05	0.00164748
ENSG00000063438	AHRR	5325.91	2014.39	8637.43	4.28786	2.10026	2.78546e-09	7.65242e-07
ENSG00000063761	ADCK1	365.626	541.896	189.356	0.349433	-1.51691	0.00107926	0.029831
ENSG00000064225	ST3GAL6	133.116	205.544	60.6887	0.295258	-1.75995	0.00154165	0.0387593
ENSG00000064835	POU1F1	4.24843	8.49686	0	0	#NAME?	0.00101073	0.028422
ENSG00000064886	CHI3L2	1809.21	811.353	2807.06	3.45973	1.79066	0.000567317	0.0186082
ENSG00000065618	COL17A1	9.38734	17.9441	0.830628	0.0462899	-4.43316	0.000145595	0.00638899
ENSG00000065833	ME1	37.2696	66.5172	8.02197	0.1206	-3.0517	1.65401e-05	0.00112746
ENSG00000065911	MTHFD2	6015.48	2973.76	9057.21	3.04572	1.60678	0.0011985	0.0319202
ENSG00000065923	SLC9A7	2601.38	1216.75	3986.01	3.27595	1.71191	8.35265e-05	0.00411547
ENSG00000066336	SPI1	473.839	800.648	147.03	0.183639	-2.44505	0.000815505	0.0244006
ENSG00000066923	STAG3	3955.2	1660.08	6250.32	3.76508	1.91268	2.88057e-08	5.67724e-06
ENSG00000067064	IDI1	5634.04	2772.07	8496.01	3.06486	1.61582	3.66378e-06	0.000330178
ENSG00000067141	NEO1	722.769	1043.03	402.508	0.385903	-1.37369	0.000831335	0.0247677
ENSG00000067177	PHKA1	378.145	78.2116	678.078	8.66979	3.116	2.94848e-05	0.00180018
ENSG00000067445	TRO	586.302	218.347	954.257	4.37037	2.12776	1.42551e-06	0.000152044
ENSG00000067992	PDK3	1306.14	753.51	1858.77	2.46681	1.30265	0.00110836	0.0303027
ENSG00000068885	IFT80	1781.24	2597.19	965.291	0.371668	-1.42791	0.00011471	0.005279
ENSG00000069702	TGFBR3	1568.98	2789.22	348.73	0.125028	-2.99968	1.51902e-14	1.60132e-11
ENSG00000070501	POLB	1217.99	725.241	1710.73	2.35884	1.23808	0.00169598	0.041601
ENSG00000070961	ATP2B1	2698.95	3797.18	1600.72	0.421555	-1.24621	0.000432874	0.0150247
ENSG00000071246	VASH1	2000.81	1024.11	2977.52	2.90743	1.53974	3.10305e-05	0.0018606
ENSG00000071575	TRIB2	4760.39	7612.86	1907.92	0.250618	-1.99644	8.50664e-08	1.4229e-05
ENSG00000072041	SLC6A15	41.7366	0	83.4732	Inf	Inf	4.97298e-18	1.32603e-14
ENSG00000072110	ACTN1	6464.88	9930.27	2999.49	0.302055	-1.72712	1.75019e-07	2.57585e-05
ENSG00000072694	FCGR2B	42.4129	74.1273	10.6985	0.144326	-2.79259	0.000156472	0.00675853
ENSG00000072778	ACADVL	13427.8	8228.69	18626.8	2.26364	1.17865	0.000195858	0.00804187
ENSG00000072786	STK10	11782.4	16534.7	7030.15	0.425175	-1.23387	0.00011714	0.00538534
ENSG00000072954	TMEM38A	113.981	46.7604	181.202	3.87512	1.95424	0.00110632	0.0302739
ENSG00000073060	SCARB1	1028.59	535.008	1522.16	2.84512	1.50849	0.000254503	0.00981841
ENSG00000073150	PANX2	414.364	46.311	782.418	16.8949	4.07851	4.80681e-16	8.07011e-13
ENSG00000073331	ALPK1	3011.5	1693.18	4329.82	2.55721	1.35457	0.00135857	0.0351909
ENSG00000073464	CLCN4	34.0789	67.2286	0.929158	0.0138209	-6.17701	0.000243022	0.0094967
ENSG00000073605	GSDMB	7982.81	4223.94	11741.7	2.77979	1.47498	5.01834e-06	0.000425995
ENSG00000073737	DHRS9	174.726	22.6939	326.759	14.3985	3.84785	5.98197e-09	1.47555e-06
ENSG00000073910	FRY	1010.79	1422.75	598.82	0.420888	-1.24849	0.00148547	0.0378083
ENSG00000074410	CA12	96.9469	5.02209	188.872	37.6082	5.23297	6.1766e-05	0.00323682
ENSG00000074416	MGLL	895.878	1441.63	350.125	0.242867	-2.04176	9.69995e-07	0.000109106
ENSG00000074527	NTN4	78.9271	143.407	14.4476	0.100746	-3.31121	8.44703e-06	0.000650091
ENSG00000074706	IPCEF1	3558.39	5532.95	1583.82	0.286251	-1.80465	2.11873e-07	3.07827e-05
ENSG00000075223	SEMA3C	67.2798	118.8	15.7596	0.132657	-2.91423	0.000767977	0.023364
ENSG00000075290	WNT8B	133.737	28.5425	238.931	8.37108	3.06541	5.57729e-08	9.91445e-06
ENSG00000075340	ADD2	1244.68	595.777	1893.58	3.17833	1.66827	2.66906e-05	0.00165737
ENSG00000075618	FSCN1	4675.63	6698	2653.26	0.396127	-1.33597	4.65559e-05	0.00259579
ENSG00000075891	PAX2	25.5185	0.439168	50.5978	115.213	6.84816	2.539e-12	1.59851e-09
ENSG00000076003	MCM6	8376.71	4030.19	12723.2	3.15698	1.65855	0.000836848	0.024826
ENSG00000076356	PLXNA2	71.5254	127.773	15.2783	0.119574	-3.06403	5.38971e-07	6.55566e-05
ENSG00000076706	MCAM	620.613	139.788	1101.44	7.87936	2.97808	2.75046e-11	1.29873e-08
ENSG00000077152	UBE2T	605.863	327.698	884.028	2.69769	1.43173	0.00133765	0.034788
ENSG00000077522	ACTN2	11.3232	2.49522	20.1511	8.07587	3.01362	0.000470593	0.0160391
ENSG00000078487	ZCWPW1	388.283	630.125	146.442	0.232402	-2.10531	8.71143e-06	0.000664796
ENSG00000079215	SLC1A3	29.0541	49.3709	8.73728	0.176972	-2.49841	0.000437583	0.0151295
ENSG00000079335	CDC14A	1769.63	2576.04	963.227	0.373918	-1.41921	9.41263e-05	0.00449131
ENSG00000079459	FDFT1	9912.87	5320.97	14504.8	2.72597	1.44677	1.97827e-05	0.00129588
ENSG00000080573	COL5A3	653.37	1077.92	228.823	0.212282	-2.23595	3.02223e-07	4.08949e-05
ENSG00000080709	KCNN2	36.8712	3.73378	70.0085	18.75	4.22882	5.72127e-09	1.43285e-06
ENSG00000080822	CLDND1	13173.5	8786.03	17561	1.99874	0.99909	0.00211863	0.0484549
ENSG00000081181	ARG2	222.875	87.52	358.229	4.09311	2.0332	0.000102073	0.004775
ENSG00000081985	IL12RB2	4458.76	1352.29	7565.23	5.59438	2.48398	6.07173e-06	0.000493555
ENSG00000083097	DOPEY1	1767.43	2432.31	1102.55	0.453293	-1.14148	0.00217103	0.0493298
ENSG00000083454	P2RX5	4219.68	1388.25	7051.11	5.07912	2.34458	2.52434e-11	1.21732e-08
ENSG00000083457	ITGAE	5681.66	1378.42	9984.89	7.24371	2.85673	1.54147e-15	2.18358e-12
ENSG00000084070	SMAP2	17870.6	11378	24363.1	2.14124	1.09845	0.000887511	0.0258553
ENSG00000084710	EFR3B	330.551	110.244	550.858	4.99672	2.32098	1.93928e-06	0.000198437
ENSG00000085265	FCN1	207.531	378.879	36.1827	0.0954993	-3.38837	0.00143966	0.0368492
ENSG00000085382	HACE1	1959.77	976.203	2943.34	3.01509	1.5922	1.81643e-05	0.00121053
ENSG00000085733	CTTN	461.459	124.189	798.729	6.43154	2.68516	1.24321e-08	2.74902e-06
ENSG00000085871	MGST2	701.447	265.423	1137.47	4.2855	2.09946	3.34949e-06	0.000307236
ENSG00000086065	CHMP5	2630.46	1551.28	3709.64	2.39134	1.25782	0.000708891	0.0220549
ENSG00000086232	EIF2AK1	8071.6	5253.34	10889.9	2.07294	1.05168	0.0019125	0.0449655
ENSG00000086967	MYBPC2	39.0993	4.35019	73.8485	16.9759	4.08542	8.56184e-09	1.96014e-06
ENSG00000087085	ACHE	58.4327	97.7688	19.0966	0.195324	-2.35606	0.000131788	0.00589146
ENSG00000087245	MMP2	265.206	44.7292	485.684	10.8583	3.44073	0.00184214	0.0438573
ENSG00000087250	MT3	226.851	29.9887	423.713	14.1291	3.8206	0.000828274	0.0247174
ENSG00000087253	LPCAT2	953.81	223.149	1684.47	7.54862	2.91621	0.000163934	0.00697105
ENSG00000087258	GNAO1	337.61	604.66	70.5596	0.116693	-3.09921	0.000615549	0.0197612
ENSG00000087303	NID2	36.5565	64.5178	8.59512	0.133221	-2.90811	2.13368e-05	0.00137798
ENSG00000088340	FER1L4	545.495	93.8011	997.189	10.6309	3.41019	1.72896e-07	2.56124e-05
ENSG00000088826	SMOX	421.884	80.9741	762.794	9.42023	3.23576	1.30389e-11	6.71653e-09
ENSG00000088832	FKBP1A	7907.81	4707.93	11107.7	2.35936	1.2384	0.00145191	0.0371208
ENSG00000088881	EBF4	583.498	302.226	864.77	2.86133	1.51669	0.000348273	0.0127037
ENSG00000089116	LHX5	3.38182	0	6.76364	Inf	Inf	0.000376633	0.0134232
ENSG00000089157	RPLP0	119205	71072.6	167338	2.35446	1.2354	0.000452477	0.0155385
ENSG00000089289	IGBP1	4830.61	3065.76	6595.47	2.15134	1.10523	0.00151612	0.038266
ENSG00000089692	LAG3	1731.36	553.73	2908.99	5.25345	2.39326	4.62846e-10	1.65203e-07
ENSG00000090006	LTBP4	5994.39	2862.2	9126.58	3.18866	1.67295	0.000126383	0.00571751
ENSG00000090104	RGS1	7270.33	3077.28	11463.4	3.72517	1.89731	2.56334e-08	5.13281e-06
ENSG00000090382	LYZ	4368.76	8496.9	240.628	0.0283195	-5.14206	2.29045e-17	5.1913e-14
ENSG00000091181	IL5RA	32.7466	54.5171	10.9761	0.201333	-2.31234	0.000592522	0.0193231
ENSG00000091409	ITGA6	3475.49	5643.94	1307.04	0.231583	-2.1104	1.39619e-09	4.2763e-07
ENSG00000091527	CDV3	17262.7	11212	23313.5	2.07934	1.05612	0.00156945	0.0392784
ENSG00000091972	CD200	2123.44	418.012	3828.87	9.15971	3.1953	2.54048e-16	4.42924e-13
ENSG00000092421	SEMA6A	139.266	212.569	65.9637	0.310317	-1.68819	0.00180026	0.0433152
ENSG00000093072	CECR1	4471.27	7939.08	1003.47	0.126396	-2.98398	1.39076e-16	2.52172e-13
ENSG00000093217	XYLB	125.016	198.198	51.8347	0.26153	-1.93495	0.00169845	0.0416238
ENSG00000095380	NANS	2424.78	1380.68	3468.88	2.51245	1.32909	0.00030712	0.0114866
ENSG00000095564	BTAF1	10483.7	6189.39	14778	2.38763	1.25558	0.000117691	0.0054052
ENSG00000095585	BLNK	27.7811	50.0322	5.53009	0.110531	-3.17748	0.000386783	0.0137083
ENSG00000096006	CRISP3	51.4498	101.818	1.08136	0.0106204	-6.55701	2.13399e-05	0.00137798
ENSG00000096063	SRPK1	4965.41	3083.23	6847.59	2.22091	1.15115	0.00104679	0.0292546
ENSG00000099194	SCD	12754.3	2661.29	22847.3	8.58505	3.10183	5.84572e-05	0.00310288
ENSG00000099617	EFNA2	2.98612	0	5.97223	Inf	Inf	0.000607845	0.0195678
ENSG00000099625	CBARP	36.7613	10.1791	63.3434	6.2229	2.63759	9.80751e-05	0.00463581
ENSG00000099783	HNRNPM	9550.81	12778.9	6322.68	0.494773	-1.01516	0.00169371	0.0415837
ENSG00000099822	HCN2	315.025	137.32	492.731	3.58819	1.84326	9.33712e-05	0.00447448
ENSG00000099910	KLHL22	1491.32	2137.14	845.49	0.395617	-1.33782	0.000400889	0.0141199
ENSG00000099994	SUSD2	37.607	66.2629	8.95113	0.135085	-2.88806	3.71426e-05	0.00217248
ENSG00000100036	SLC35E4	334.513	149.507	519.518	3.47487	1.79696	0.00200162	0.0464823
ENSG00000100077	GRK3	7045.99	2424.3	11667.7	4.81282	2.26688	3.06946e-07	4.14103e-05
ENSG00000100079	LGALS2	13.5803	27.1605	0	0	#NAME?	9.4834e-08	1.57466e-05
ENSG00000100097	LGALS1	10086.7	2596.12	17577.2	6.77057	2.75928	0.00186337	0.0441415
ENSG00000100167	SEPT3	427.295	80.8995	773.69	9.5636	3.25755	2.72737e-11	1.29873e-08
ENSG00000100292	HMOX1	296.717	522.498	70.9359	0.135763	-2.88084	1.52437e-06	0.000162206
ENSG00000100298	APOBEC3H	837.886	125.054	1550.72	12.4004	3.63231	1.35923e-07	2.0957e-05
ENSG00000100344	PNPLA3	59.9134	24.4357	95.3912	3.90376	1.96486	0.000823231	0.0245831
ENSG00000100385	IL2RB	16763	8336.42	25189.5	3.02162	1.59532	1.78394e-06	0.000186328
ENSG00000100413	POLR3H	1363.46	2027.82	699.093	0.344751	-1.53637	6.38199e-05	0.00330623
ENSG00000100427	MLC1	162.324	314.911	9.7369	0.0309195	-5.01534	1.89523e-09	5.40319e-07
ENSG00000100448	CTSG	79.8186	159.637	0	0	#NAME?	0.00139257	0.0358498
ENSG00000100453	GZMB	3870.88	1241.43	6500.32	5.23615	2.38851	4.35711e-11	1.97508e-08
ENSG00000100473	COCH	85.9078	21.8032	150.012	6.88028	2.78247	1.57441e-06	0.000166359
ENSG00000100599	RIN3	3407.44	4957.59	1857.28	0.374634	-1.41644	0.000175819	0.00735228
ENSG00000100644	HIF1A	11116.2	6556.19	15676.2	2.39105	1.25764	0.000161067	0.00689441
ENSG00000100814	CCNB1IP1	1729.13	895.338	2562.93	2.86252	1.51729	9.0435e-05	0.00435645
ENSG00000100979	PLTP	183.835	33.5265	334.144	9.96658	3.3171	1.77146e-09	5.14745e-07
ENSG00000100985	MMP9	193.921	364.381	23.4612	0.0643866	-3.9571	0.00199622	0.0464335
ENSG00000101004	NINL	596.974	251.897	942.051	3.73983	1.90297	9.59616e-06	0.000718949
ENSG00000101049	SGK2	166.501	76.3755	256.626	3.36006	1.74849	0.000534701	0.0177828
ENSG00000101187	SLCO4A1	1161.21	612.065	1710.35	2.7944	1.48254	0.000223548	0.00893602
ENSG00000101194	SLC17A9	1019.09	207.624	1830.55	8.81665	3.14023	7.51725e-14	6.31031e-11
ENSG00000101224	CDC25B	12045.5	17237.1	6853.82	0.39762	-1.33054	0.00104032	0.0291408
ENSG00000101230	ISM1	14.973	29.1154	0.830628	0.0285288	-5.13144	0.000844085	0.0249763
ENSG00000101335	MYL9	107.216	28.0589	186.373	6.6422	2.73166	9.8195e-05	0.00463665
ENSG00000101336	HCK	348.743	606.865	90.6224	0.149329	-2.74344	3.64822e-06	0.000330087
ENSG00000101347	SAMHD1	9424.34	15864.4	2984.31	0.188114	-2.41032	4.21598e-13	3.08243e-10
ENSG00000101412	E2F1	1716.72	631.806	2801.64	4.43433	2.14871	2.42142e-08	4.87836e-06
ENSG00000101443	WFDC2	20.1197	6.50699	33.7323	5.18402	2.37407	0.00109324	0.0301143
ENSG00000101871	MID1	35.33	10.8839	59.7761	5.49214	2.45737	0.00019443	0.00799775
ENSG00000102001	CACNA1F	783.757	207.225	1360.29	6.56432	2.71465	1.76006e-10	6.81912e-08
ENSG00000102003	SYP	951.387	144.102	1758.67	12.2044	3.60933	1.85028e-06	0.000191492
ENSG00000102007	PLP2	5499.89	2531.01	8468.78	3.34601	1.74244	4.35229e-05	0.00245385
ENSG00000102057	KCND1	924.682	217.316	1632.05	7.51002	2.90882	5.39203e-12	3.01754e-09
ENSG00000102316	MAGED2	7637.95	4912.28	10363.6	2.10974	1.07706	0.000876036	0.025633
ENSG00000102385	DRP2	84.3384	20.6717	148.005	7.15979	2.83992	0.00153408	0.0386119
ENSG00000102393	GLA	862.136	479.971	1244.3	2.59245	1.37432	0.000774569	0.023533
ENSG00000102445	RUBCNL	623.777	82.6121	1164.94	14.1014	3.81776	1.50197e-07	2.27707e-05
ENSG00000102471	NDFIP2	1471.24	500.598	2441.89	4.87795	2.28627	0.00116087	0.0312855
ENSG00000102547	CAB39L	509.896	277.694	742.099	2.67236	1.41812	0.00184969	0.0439216
ENSG00000102678	FGF9	147.715	228.667	66.7638	0.29197	-1.77611	0.00118226	0.0316363
ENSG00000102781	KATNAL1	1000.3	408.506	1592.09	3.89735	1.9625	2.73633e-06	0.000260038
ENSG00000102870	ZNF629	438.781	646.669	230.894	0.35705	-1.4858	0.00157179	0.0392992
ENSG00000102878	HSF4	1116.15	459.46	1772.84	3.85854	1.94805	1.06552e-05	0.000782819
ENSG00000102882	MAPK3	3441	2187.39	4694.61	2.14622	1.1018	0.00199983	0.0464823
ENSG00000102904	TSNAXIP1	71.3081	120.532	22.0843	0.183223	-2.44832	5.75271e-05	0.0030715
ENSG00000102962	CCL22	8894.54	15720	2069.04	0.131618	-2.92557	6.97057e-11	3.0093e-08
ENSG00000103034	NDRG4	367.069	177.691	556.448	3.13156	1.64688	0.000492677	0.0166257
ENSG00000103145	HCFC1R1	1574.72	651.053	2498.39	3.83746	1.94015	2.25164e-05	0.00144162
ENSG00000103174	NAGPA	1027.62	1509.71	545.539	0.361355	-1.46851	0.000225524	0.00899121
ENSG00000103253	HAGHL	1358.95	526.424	2191.47	4.16293	2.0576	7.19371e-08	1.22591e-05
ENSG00000103257	SLC7A5	7762.03	3182.48	12341.6	3.87798	1.95531	1.83889e-05	0.00121866
ENSG00000103489	XYLT1	3239.99	4561.42	1918.56	0.420605	-1.24946	0.00025729	0.00990907
ENSG00000103522	IL21R	7515.67	4027.09	11004.2	2.73256	1.45025	1.78177e-05	0.00120011
ENSG00000103742	IGDCC4	11.7289	20.966	2.49188	0.118854	-3.07274	0.00150904	0.0381937
ENSG00000103876	FAH	797.155	429.792	1164.52	2.70949	1.43802	0.000605027	0.019562
ENSG00000104055	TGM5	81.8969	17.3716	146.422	8.42883	3.07533	2.79683e-07	3.81869e-05
ENSG00000104081	BMF	2944.33	1431.06	4457.59	3.11488	1.63917	5.3084e-06	0.000444787
ENSG00000104140	RHOV	22.5211	7.74807	37.2941	4.81335	2.26704	0.00194621	0.0455456
ENSG00000104177	MYEF2	2863.52	1216.23	4510.81	3.70884	1.89097	1.03108e-07	1.66925e-05
ENSG00000104267	CA2	251.395	96.2577	406.533	4.22338	2.0784	3.89543e-05	0.00225517
ENSG00000104368	PLAT	602.028	181.931	1022.13	5.61822	2.49011	3.62321e-08	6.92997e-06
ENSG00000104408	EIF3E	22642.9	14513	30772.9	2.12037	1.08432	0.000899092	0.0261591
ENSG00000104549	SQLE	3411.73	1770.93	5052.54	2.85304	1.5125	0.000371991	0.0133299
ENSG00000104689	TNFRSF10A	930.607	1435.14	426.074	0.296887	-1.75201	9.94555e-06	0.000740282
ENSG00000104738	MCM4	6472.41	3067.56	9877.26	3.2199	1.68702	0.00198283	0.0461985
ENSG00000104783	KCNN4	4096.61	1728.45	6464.77	3.74021	1.90312	8.98812e-06	0.00068361
ENSG00000104833	TUBB4A	305.53	119.895	491.165	4.09663	2.03444	0.000149182	0.00651605
ENSG00000104880	ARHGEF18	5704.11	8425.43	2982.78	0.354021	-1.49809	8.46705e-05	0.0041359
ENSG00000104881	PPP1R13L	1599.83	450.703	2748.95	6.09925	2.60863	0.000121015	0.00552983
ENSG00000104888	SLC17A7	55.0894	23.0562	87.1227	3.77871	1.91789	0.00184063	0.0438443
ENSG00000104953	TLE6	118.952	7.17889	230.725	32.1393	5.00627	2.26315e-15	2.84968e-12
ENSG00000104967	NOVA2	34.7652	5.57026	63.9601	11.4824	3.52136	2.16517e-05	0.00139019
ENSG00000105048	TNNT1	37.0193	14.1922	59.8465	4.21687	2.07617	0.000813436	0.0243708
ENSG00000105137	SYDE1	69.3983	15.5652	123.231	7.91713	2.98498	0.000690805	0.0215514
ENSG00000105255	FSD1	1479.42	324.65	2634.19	8.11393	3.0204	3.38801e-14	3.08219e-11
ENSG00000105270	CLIP3	513.883	274.18	753.586	2.74851	1.45865	0.000791197	0.0238781
ENSG00000105290	APLP1	124.453	18.1525	230.754	12.712	3.66812	8.15835e-07	9.48251e-05
ENSG00000105327	BBC3	1452.99	750.966	2155.02	2.86967	1.52088	9.91401e-05	0.00466658
ENSG00000105339	DENND3	4357.71	1294.79	7420.62	5.73113	2.51882	2.09597e-12	1.35729e-09
ENSG00000105352	CEACAM4	33.0227	61.5924	4.45313	0.0723001	-3.78986	5.77708e-05	0.00307726
ENSG00000105514	RAB3D	884.922	484.638	1285.21	2.65189	1.40702	0.000949369	0.0272891
ENSG00000105613	MAST1	273.67	62.5259	484.814	7.75381	2.95491	6.63606e-09	1.60214e-06
ENSG00000105755	ETHE1	2433.29	954.191	3912.4	4.10023	2.0357	2.52598e-07	3.54497e-05
ENSG00000105855	ITGB8	301.122	462.814	139.43	0.301266	-1.73089	0.000359268	0.0129869
ENSG00000105928	DFNA5	179.901	85.3315	274.471	3.21653	1.6855	0.00134097	0.034796
ENSG00000105929	ATP6V0A4	854.536	2.35788	1706.71	723.832	9.49951	1.87605e-09	5.40319e-07
ENSG00000105967	TFEC	158.72	262.872	54.5688	0.207587	-2.26821	0.00189788	0.0447145
ENSG00000106025	TSPAN12	6.17607	0.889038	11.4631	12.8938	3.68861	0.000870247	0.0255716
ENSG00000106089	STX1A	427.796	202.506	653.086	3.22502	1.68931	0.00018707	0.0077371
ENSG00000106178	CCL24	295.92	591.425	0.415314	0.000702227	-10.4758	3.93441e-13	2.92372e-10
ENSG00000106367	AP1S1	897.415	515.101	1279.73	2.48442	1.31291	0.00150791	0.0381862
ENSG00000106948	AKNA	21854.8	28858.3	14851.3	0.514627	-0.958402	0.00221026	0.0499705
ENSG00000107014	RLN2	145.337	70.6522	220.023	3.11417	1.63885	0.00219451	0.0496889
ENSG00000107130	NCS1	595.636	182.293	1008.98	5.53492	2.46856	4.38835e-08	8.11934e-06
ENSG00000107281	NPDC1	2893.16	1376.13	4410.19	3.20479	1.68023	1.84922e-06	0.000191492
ENSG00000107341	UBE2R2	4572.26	2785.11	6359.4	2.28336	1.19116	0.00148966	0.0378724
ENSG00000107447	DNTT	31.5435	60.4966	2.59041	0.0428192	-4.5456	4.00539e-08	7.50265e-06
ENSG00000107551	RASSF4	1052.21	1787.66	316.765	0.177195	-2.49659	1.44045e-09	4.35305e-07
ENSG00000107562	CXCL12	12.2019	0.44987	23.9539	53.2462	5.73461	2.73592e-07	3.76958e-05
ENSG00000107611	CUBN	757.955	1162.73	353.177	0.303747	-1.71906	6.74889e-05	0.00346856
ENSG00000107679	PLEKHA1	2572.67	3561.57	1583.76	0.444681	-1.16916	0.000923529	0.0267157
ENSG00000107821	KAZALD1	10.4602	2.45288	18.4674	7.52887	2.91243	0.00102925	0.028889
ENSG00000108309	RUNDC3A	278.14	41.844	514.435	12.2941	3.6199	3.88156e-12	2.25578e-09
ENSG00000108932	SLC16A6	337.128	545.275	128.981	0.236543	-2.07982	1.10503e-05	0.000805871
ENSG00000108960	MMD	904.776	506.266	1303.29	2.57431	1.36419	0.00125093	0.0331026
ENSG00000109084	TMEM97	1150.01	673.009	1627	2.41751	1.27352	0.00167141	0.0411513
ENSG00000109089	CDR2L	63.9733	9.32994	118.617	12.7136	3.6683	1.12443e-08	2.52794e-06
ENSG00000109321	AREG	89.9899	28.4065	151.573	5.33587	2.41572	7.53148e-05	0.00378075
ENSG00000109436	TBC1D9	200.886	348.066	53.7069	0.154301	-2.69618	3.30084e-07	4.38789e-05
ENSG00000109667	SLC2A9	54.0116	96.1304	11.8929	0.123716	-3.0149	0.000632039	0.0201479
ENSG00000109762	SNX25	2354.12	920.715	3787.53	4.11369	2.04043	8.85816e-07	0.00010089
ENSG00000109771	LRP2BP	435.932	196.385	675.479	3.43957	1.78223	8.81998e-05	0.00426351
ENSG00000109787	KLF3	3625.88	5964.19	1287.56	0.215882	-2.21169	2.65558e-10	1.01158e-07
ENSG00000109854	HTATIP2	2954.33	1451.63	4457.04	3.07038	1.61842	8.62139e-06	0.000661265
ENSG00000110076	NRXN2	121.241	222.102	20.3806	0.0917625	-3.44595	1.01149e-05	0.000749919
ENSG00000110148	CCKBR	2.89041	0	5.78081	Inf	Inf	0.000988687	0.0280651
ENSG00000110324	IL10RA	10408.5	16001.5	4815.56	0.300945	-1.73243	1.24002e-07	1.93828e-05
ENSG00000110328	GALNT18	113.709	4.01673	223.401	55.6177	5.79747	3.43878e-09	9.22367e-07
ENSG00000110400	NECTIN1	262.366	452.653	72.0799	0.159239	-2.65074	1.10397e-07	1.76161e-05
ENSG00000110446	SLC15A3	406.108	644.174	168.041	0.260863	-1.93863	2.96922e-05	0.00180181
ENSG00000110492	MDK	279.3	125.599	433.002	3.44749	1.78555	0.00027787	0.0106025
ENSG00000110665	C11orf21	1158.01	1971.86	344.154	0.174533	-2.51843	2.30346e-05	0.00147065
ENSG00000110934	BIN2	6318.01	8699.95	3936.08	0.452426	-1.14425	0.000463168	0.0158217
ENSG00000111144	LTA4H	6680.08	4104.31	9255.84	2.25515	1.17322	0.000712921	0.0221058
ENSG00000111181	SLC6A12	116.675	181.047	52.3027	0.28889	-1.79141	0.00126457	0.0333661
ENSG00000111203	ITFG2	2044.96	3076.4	1013.51	0.329446	-1.60188	1.65986e-05	0.00112806
ENSG00000111331	OAS3	2288.75	3413.31	1164.19	0.341075	-1.55184	0.00021835	0.00875489
ENSG00000111424	VDR	1942.45	675.102	3209.79	4.75453	2.2493	7.85329e-09	1.835e-06
ENSG00000111537	IFNG	1707.17	298.755	3115.59	10.4286	3.38247	8.4308e-07	9.72885e-05
ENSG00000111640	GAPDH	98773.6	42696.6	154851	3.62677	1.85869	5.25817e-05	0.00286482
ENSG00000111796	KLRB1	1542.42	2595.99	488.845	0.188308	-2.40883	6.54378e-06	0.000524081
ENSG00000111834	RSPH4A	35.4697	58.236	12.7034	0.218136	-2.1967	0.00127441	0.0335866
ENSG00000111863	ADTRP	2000.89	1078.32	2923.47	2.71114	1.4389	0.000101038	0.00474125
ENSG00000111913	FAM65B	17077.8	25610.3	8545.25	0.333664	-1.58353	5.1483e-07	6.30736e-05
ENSG00000112079	STK38	10309.8	14384.1	6235.59	0.433507	-1.20587	0.000235242	0.00926459
ENSG00000112149	CD83	3355.81	5840.99	870.632	0.149056	-2.74608	3.23946e-14	3.08219e-11
ENSG00000112378	PERP	2526.52	359.721	4693.33	13.0471	3.70566	4.03004e-09	1.04989e-06
ENSG00000112379	ARFGEF3	153.666	26.1834	281.148	10.7377	3.42461	9.40578e-07	0.000106325
ENSG00000112486	CCR6	598.734	1110.19	87.2764	0.0786138	-3.66907	1.84284e-15	2.47271e-12
ENSG00000112773	FAM46A	431.615	644.367	218.864	0.339657	-1.55785	0.000527015	0.0176177
ENSG00000112782	CLIC5	1787.28	764.739	2809.82	3.67422	1.87744	0.00130208	0.0340584
ENSG00000113088	GZMK	3065.43	1147.45	4983.4	4.34302	2.1187	3.58832e-09	9.56814e-07
ENSG00000113319	RASGRF2	1843.96	2834.18	853.733	0.301228	-1.73107	0.000516416	0.0172761
ENSG00000113328	CCNG1	7977.69	3514.49	12440.9	3.53988	1.8237	1.22386e-07	1.91965e-05
ENSG00000113916	BCL6	13363.6	1995.46	24731.8	12.3941	3.63158	6.75716e-13	4.71234e-10
ENSG00000114395	CYB561D2	837.634	1214.07	461.197	0.379877	-1.3964	0.0020419	0.0471519
ENSG00000114529	C3orf52	323.073	166.918	479.228	2.87105	1.52158	0.00182861	0.0436989
ENSG00000114554	PLXNA1	1626.58	2421.43	831.736	0.34349	-1.54166	3.46486e-05	0.00204775
ENSG00000114770	ABCC5	2820.02	3974.69	1665.34	0.418987	-1.25502	0.000507264	0.0170328
ENSG00000114812	VIPR1	1930.87	3341.79	519.941	0.155587	-2.6842	1.3467e-05	0.000946448
ENSG00000114993	RTKN	154.241	57.4365	251.046	4.37084	2.12791	6.6735e-05	0.00344544
ENSG00000115009	CCL20	193.348	80.4049	306.291	3.80936	1.92955	0.00115343	0.0311319
ENSG00000115165	CYTIP	14215.9	8712.17	19719.6	2.26346	1.17853	0.000432746	0.0150247
ENSG00000115232	ITGA4	5901.24	9439.62	2362.86	0.250313	-1.99819	0.000645661	0.0204384
ENSG00000115257	PCSK4	745.95	209.186	1282.72	6.13194	2.61634	0.00015206	0.00658977
ENSG00000115297	TLX2	57.4547	9.06557	105.844	11.6754	3.5454	3.71268e-07	4.83609e-05
ENSG00000115318	LOXL3	399.471	70.1596	728.782	10.3875	3.37678	8.86625e-12	4.78461e-09
ENSG00000115325	DOK1	1978.03	976.559	2979.5	3.05102	1.60929	1.61344e-05	0.00110312
ENSG00000115590	IL1R2	2099.63	83.3127	4115.94	49.4035	5.62654	9.65098e-31	1.45826e-26
ENSG00000115594	IL1R1	2601.44	627.436	4575.45	7.2923	2.86637	8.8706e-05	0.00428226
ENSG00000115598	IL1RL2	19.6592	6.64968	32.6687	4.91283	2.29655	0.00176005	0.0426876
ENSG00000115687	PASK	8589.2	12242.7	4935.73	0.403158	-1.31058	0.00177364	0.0429104
ENSG00000115902	SLC1A4	13956.5	4177.84	23735.2	5.68122	2.5062	1.45529e-12	9.56061e-10
ENSG00000115919	KYNU	1284	1981.22	586.785	0.296174	-1.75548	8.54285e-06	0.000656351
ENSG00000115956	PLEK	1378.79	2494.27	263.303	0.105563	-3.24382	1.85467e-15	2.47271e-12
ENSG00000116016	EPAS1	4124.47	98.0307	8150.9	83.1464	6.37758	1.68673e-07	2.52633e-05
ENSG00000116031	CD207	36.0356	71.1421	0.929158	0.0130606	-6.25864	6.57463e-08	1.15069e-05
ENSG00000116117	PARD3B	19.8399	33.4837	6.19613	0.185049	-2.43402	0.00123456	0.032765
ENSG00000116299	KIAA1324	862.489	1277.69	447.291	0.350079	-1.51425	0.000201996	0.00822684
ENSG00000116396	KCNC4	2957.67	1647.93	4267.42	2.58956	1.3727	0.000162756	0.00694048
ENSG00000116679	IVNS1ABP	15648.5	10153.2	21143.7	2.08247	1.05829	0.00095225	0.0273488
ENSG00000116690	PRG4	7734.95	338.169	15131.7	44.7461	5.48369	2.9637e-06	0.000277572
ENSG00000116824	CD2	21355.3	11439.2	31271.4	2.73371	1.45086	9.51265e-06	0.000715105
ENSG00000116857	TMEM9	2010.81	1137.08	2884.54	2.53679	1.343	0.000368634	0.0132464
ENSG00000116962	NID1	85.1366	160.187	10.0862	0.0629649	-3.98931	0.000425476	0.0148019
ENSG00000116983	HPCAL4	1123.11	2057.2	189.021	0.0918828	-3.44406	1.12761e-16	2.12977e-13
ENSG00000117016	RIMS3	2889.58	562.402	5216.75	9.27583	3.21348	3.01534e-08	5.91712e-06
ENSG00000117115	PADI2	79.8231	145.751	13.8957	0.0953387	-3.39079	6.52568e-08	1.14655e-05
ENSG00000117151	CTBS	1722.54	969.206	2475.87	2.55453	1.35306	0.000830589	0.0247677
ENSG00000117242	PINK1-AS	507.882	733.119	282.645	0.385537	-1.37506	0.00170058	0.0416238
ENSG00000117281	CD160	128.711	202.094	55.3285	0.273776	-1.86893	0.000560348	0.0184329
ENSG00000117707	PROX1	29.8107	7.81914	51.8022	6.62505	2.72793	7.77022e-05	0.003878
ENSG00000118113	MMP8	48.9679	96.9798	0.955992	0.00985764	-6.66454	0.00176427	0.042767
ENSG00000118156	ZNF541	152.613	261.368	43.8587	0.167804	-2.57515	1.90935e-06	0.000195816
ENSG00000118245	TNP1	36.4804	0	72.9607	Inf	Inf	3.36177e-06	0.000307236
ENSG00000118369	USP35	2228.97	953.545	3504.39	3.67512	1.87779	3.9497e-07	5.08112e-05
ENSG00000118473	SGIP1	79.0948	18.5473	139.642	7.52897	2.91245	5.39436e-07	6.55566e-05
ENSG00000118513	MYB	5317.45	2192.94	8441.97	3.84962	1.94472	2.66515e-08	5.29873e-06
ENSG00000118520	ARG1	34.0591	56.8891	11.2292	0.197387	-2.3409	0.000724042	0.0223119
ENSG00000119139	TJP2	2700.84	1435.89	3965.8	2.76191	1.46567	0.000102268	0.00477919
ENSG00000119411	BSPRY	512.492	99.4406	925.544	9.30751	3.21839	9.58005e-12	5.04958e-09
ENSG00000119737	GPR75	151.654	230.688	72.6205	0.314799	-1.6675	0.00156142	0.0391045
ENSG00000119782	FKBP1B	73.1349	32.3332	113.937	3.52384	1.81715	0.00160181	0.0398313
ENSG00000119938	PPP1R3C	19.0583	2.66711	35.4494	13.2913	3.73241	0.00204519	0.0472038
ENSG00000120158	RCL1	1515.16	902.172	2128.15	2.35891	1.23812	0.00146364	0.0373154
ENSG00000120256	LRP11	585.206	188.429	981.983	5.21141	2.38168	0.00130921	0.0341619
ENSG00000120436	GPR31	5.40765	10.8153	0	0	#NAME?	0.00126284	0.0333399
ENSG00000120458	MSANTD2	764.976	1095.16	434.789	0.397009	-1.33276	0.00151168	0.0382271
ENSG00000120659	TNFSF11	40.2351	69.8702	10.6	0.15171	-2.72061	5.17373e-05	0.00282561
ENSG00000120738	EGR1	1552.12	567.378	2536.85	4.47119	2.16066	0.000578578	0.0189364
ENSG00000120875	DUSP4	8905.12	3859.61	13950.6	3.61452	1.85381	0.000225813	0.00899483
ENSG00000120885	CLU	483.118	734.873	231.364	0.314835	-1.66733	0.000243747	0.00951683
ENSG00000120913	PDLIM2	1676.96	2681.35	672.573	0.250834	-1.9952	0.000566683	0.0186008
ENSG00000120949	TNFRSF8	1416.96	268.641	2565.29	9.54912	3.25537	5.17356e-05	0.00282561
ENSG00000121297	TSHZ3	122.144	37.7935	206.495	5.46376	2.44989	1.07689e-05	0.000789721
ENSG00000121454	LHX4	335.952	566.827	105.078	0.185379	-2.43145	4.91922e-07	6.07598e-05
ENSG00000121797	CCRL2	326.826	168.222	485.43	2.88565	1.5289	0.00129232	0.0338814
ENSG00000121895	TMEM156	1272.12	649.462	1894.78	2.91745	1.54471	0.000112364	0.00519739
ENSG00000121905	HPCA	17.2807	3.58	30.9815	8.65404	3.11337	0.00105229	0.0293453
ENSG00000122012	SV2C	73.0771	27.218	118.936	4.36975	2.12755	0.00025161	0.00973162
ENSG00000122043	LINC00544	18.9021	34.9405	2.86357	0.0819556	-3.60901	1.98459e-05	0.00129814
ENSG00000122085	MTERF4	5185.9	7047.74	3324.06	0.471648	-1.08422	0.00201825	0.0467425
ENSG00000122543	OCM	179.821	324.706	34.9367	0.107595	-3.21632	0.00186382	0.0441415
ENSG00000122691	TWIST1	32.7203	7.58847	57.8521	7.62368	2.93049	0.000161758	0.00691359
ENSG00000122824	NUDT10	85.2901	24.8576	145.723	5.86228	2.55146	0.000227276	0.00903722
ENSG00000122859	NEUROG3	11.444	2.29705	20.5909	8.96408	3.16416	0.00187816	0.0443652
ENSG00000123119	NECAB1	258.805	61.6349	455.976	7.39802	2.88714	3.80682e-07	4.9445e-05
ENSG00000123358	NR4A1	1517.91	800.372	2235.46	2.79302	1.48183	0.000289583	0.010939
ENSG00000123360	PDE1B	1121.59	511.554	1731.63	3.38503	1.75917	4.09119e-05	0.00235049
ENSG00000123374	CDK2	2333.48	1338	3328.96	2.48801	1.31499	0.000434957	0.0150807
ENSG00000123411	IKZF4	2008.23	1144.38	2872.08	2.50973	1.32753	0.000422712	0.0147194
ENSG00000123453	SARDH	1821.89	937.301	2706.48	2.88753	1.52983	0.000170557	0.00717118
ENSG00000123610	TNFAIP6	23.7821	42.8648	4.69946	0.109634	-3.18923	0.00158546	0.0395536
ENSG00000123643	SLC36A1	555.516	808.596	302.436	0.374026	-1.41879	0.00105852	0.029439
ENSG00000123685	BATF3	3395.85	537.752	6253.94	11.6298	3.53975	8.81887e-13	6.05696e-10
ENSG00000123728	RAP2C	3311.59	1961.72	4661.46	2.37621	1.24866	0.0015464	0.038814
ENSG00000124126	PREX1	6273.31	9562.03	2984.6	0.31213	-1.67978	7.09147e-07	8.39312e-05
ENSG00000124140	SLC12A5	90.2391	15.2292	165.249	10.8508	3.43973	2.42549e-06	0.000238497
ENSG00000124145	SDC4	1222.09	543.244	1900.93	3.49923	1.80704	0.00069243	0.0215873
ENSG00000124160	NCOA5	2469.35	3608.96	1329.74	0.368456	-1.44044	5.99924e-05	0.00315849
ENSG00000124191	TOX2	1151.51	483.393	1819.62	3.76426	1.91237	3.29106e-06	0.000302604
ENSG00000124203	ZNF831	2670.32	3829.49	1511.15	0.394609	-1.3415	0.000122345	0.00557377
ENSG00000124224	PPP4R1L	1579.71	728.85	2430.56	3.33479	1.7376	4.57951e-06	0.000392419
ENSG00000124225	PMEPA1	1867.11	611.443	3122.79	5.10724	2.35254	2.16068e-06	0.00021839
ENSG00000124256	ZBP1	437.973	738.974	136.973	0.185356	-2.43163	1.71851e-07	2.56124e-05
ENSG00000124491	F13A1	26.203	52.406	0	0	#NAME?	2.54376e-05	0.00160151
ENSG00000124570	SERPINB6	2854.91	1810.12	3899.7	2.15439	1.10728	0.00160007	0.0398304
ENSG00000124593	RP11-298J23.10	253.617	127.014	380.22	2.99354	1.58185	0.00118408	0.0316607
ENSG00000124767	GLO1	5757.37	2829.68	8685.06	3.06927	1.6179	0.000561656	0.0184626
ENSG00000124942	AHNAK	52688.2	73294.3	32082.1	0.437717	-1.19193	0.000122638	0.00558151
ENSG00000125084	WNT1	34.6131	62.8017	6.42442	0.102297	-3.28917	0.000200661	0.00819457
ENSG00000125257	ABCC4	2704.21	1220.26	4188.15	3.43219	1.77913	0.000128306	0.00577757
ENSG00000125266	EFNB2	17.6571	33.5545	1.75979	0.0524457	-4.25303	5.08188e-06	0.000429779
ENSG00000125384	PTGER2	270.826	469.65	72.0026	0.153311	-2.70546	6.34139e-08	1.1185e-05
ENSG00000125430	HS3ST3B1	1575.46	2240.48	910.441	0.40636	-1.29917	0.000435154	0.0150807
ENSG00000125459	MSTO1	1839.96	2574.12	1105.8	0.429585	-1.21898	0.00143815	0.0368492
ENSG00000125733	TRIP10	1599.12	853.252	2344.99	2.7483	1.45854	0.0010069	0.0283689
ENSG00000125744	RTN2	192.811	62.7718	322.85	5.14324	2.36268	0.000865922	0.0254885
ENSG00000125775	SDCBP2	419.894	89.2255	750.563	8.41198	3.07245	3.82554e-08	7.22549e-06
ENSG00000125841	NRSN2	366.702	103.593	629.812	6.07969	2.604	5.35829e-08	9.63854e-06
ENSG00000125895	TMEM74B	75.8884	23.4957	128.281	5.45976	2.44884	2.41079e-05	0.00153269
ENSG00000125968	ID1	67.9011	6.3166	129.486	20.4992	4.3575	3.1476e-11	1.45593e-08
ENSG00000126217	MCF2L	695.966	1015.13	376.805	0.37119	-1.42977	0.000689341	0.0215205
ENSG00000126259	KIRREL2	133.901	8.19747	259.605	31.6689	4.985	4.22562e-09	1.09456e-06
ENSG00000126458	RRAS	684.999	376.487	993.511	2.6389	1.39994	0.00125434	0.0331542
ENSG00000126460	PRRG2	44.9472	15.1358	74.7585	4.93917	2.30427	0.00166166	0.0409365
ENSG00000126562	WNK4	72.9133	29.2671	116.559	3.98261	1.99371	0.000789494	0.0238426
ENSG00000126803	HSPA2	352.517	103.582	601.451	5.80652	2.53767	1.724e-07	2.56124e-05
ENSG00000126822	PLEKHG3	654.31	1139.22	169.4	0.148698	-2.74954	1.68868e-07	2.52633e-05
ENSG00000126952	NXF5	9.82136	19.2274	0.415314	0.0216001	-5.53282	2.08851e-05	0.00135828
ENSG00000127418	FGFRL1	1690.03	931.86	2448.2	2.62722	1.39354	0.000144998	0.00636894
ENSG00000127528	KLF2	6258.58	12067.4	449.767	0.0372713	-4.74579	3.33452e-08	6.48728e-06
ENSG00000127561	SYNGR3	606.372	90.4827	1122.26	12.403	3.63262	4.04081e-15	4.82026e-12
ENSG00000127920	GNG11	26.9849	51.0301	2.93967	0.0576066	-4.11762	3.17034e-07	4.25182e-05
ENSG00000127951	FGL2	431.271	744.488	118.054	0.15857	-2.65681	0.000622352	0.0199372
ENSG00000128011	LRFN1	995.093	501.947	1488.24	2.96493	1.568	0.000113706	0.0052381
ENSG00000128271	ADORA2A	1990.14	2766.75	1213.53	0.43861	-1.18899	0.000930705	0.0268589
ENSG00000128274	A4GALT	84.8506	166.762	2.93967	0.017628	-5.82599	7.38707e-08	1.25414e-05
ENSG00000128438	TBC1D27	107.256	38.0108	176.5	4.64344	2.21519	7.49296e-05	0.00376976
ENSG00000128512	DOCK4	131.23	200.753	61.707	0.307377	-1.70192	0.00114689	0.0310397
ENSG00000128578	STRIP2	16848.8	761.333	32936.3	43.2614	5.43501	9.75993e-48	4.42418e-43
ENSG00000128656	CHN1	154.659	254.589	54.7287	0.214968	-2.2178	7.02866e-05	0.00357185
ENSG00000128683	GAD1	107.779	14.5696	200.988	13.795	3.78607	0.000224642	0.00896392
ENSG00000128692	EIF2S2P4	29.893	7.32984	52.4561	7.15652	2.83926	3.16996e-05	0.00189724
ENSG00000128805	ARHGAP22	209.438	372.998	45.8772	0.122996	-3.02332	3.68819e-08	7.0118e-06
ENSG00000128908	INO80	2505.12	3411.91	1598.33	0.468455	-1.09402	0.00175267	0.0425574
ENSG00000128917	DLL4	121.493	50.7903	192.195	3.78409	1.91995	0.00108937	0.0300372
ENSG00000129116	PALLD	1277.57	379.155	2175.98	5.73904	2.52081	0.000201906	0.00822684
ENSG00000129167	TPH1	162.023	258.241	65.8052	0.254821	-1.97245	0.000176047	0.00735502
ENSG00000129467	ADCY4	491.58	171.253	811.908	4.74099	2.24519	5.91494e-07	7.14998e-05
ENSG00000129514	FOXA1	5.30237	0.889038	9.7157	10.9283	3.45	0.00211667	0.0484549
ENSG00000129521	EGLN3	188.483	287.455	89.5112	0.311392	-1.6832	0.000747981	0.0228332
ENSG00000129646	QRICH2	306.024	511.276	100.772	0.197099	-2.343	2.89657e-05	0.00177434
ENSG00000130066	SAT1	6615.05	4148.95	9081.15	2.18878	1.13013	0.000666681	0.021045
ENSG00000130158	DOCK6	361.34	92.2596	630.42	6.83311	2.77254	1.99592e-08	4.09389e-06
ENSG00000130164	LDLR	4434.96	2776.58	6093.33	2.19455	1.13392	0.00134103	0.034796
ENSG00000130270	ATP8B3	861.98	368.94	1355.02	3.67273	1.87685	7.06226e-06	0.000557722
ENSG00000130294	KIF1A	237.314	6.99102	467.637	66.8911	6.06374	1.03157e-18	3.59699e-15
ENSG00000130383	FUT5	17.9587	1.3467	34.5707	25.6706	4.68205	7.7706e-08	1.31433e-05
ENSG00000130518	KIAA1683	833.778	1545.76	121.793	0.0787915	-3.66582	0.00105517	0.0293801
ENSG00000130589	HELZ2	2310.46	3392.48	1228.45	0.36211	-1.4655	0.00026805	0.0102798
ENSG00000130590	SAMD10	1743.4	753.291	2733.51	3.62876	1.85948	0.000369369	0.0132464
ENSG00000130600	H19	11.5224	0.44987	22.595	50.2255	5.65035	1.22709e-05	0.000880124
ENSG00000130635	COL5A1	105.18	181.558	28.8022	0.158639	-2.65618	4.52076e-06	0.000389593
ENSG00000130675	MNX1	7.3113	1.16702	13.4556	11.5299	3.52731	0.00192816	0.0452868
ENSG00000130948	HSD17B3	24.3843	42.015	6.7536	0.160742	-2.63718	0.00062643	0.0200343
ENSG00000131015	ULBP2	32.6096	10.0825	55.1368	5.46857	2.45116	0.000287903	0.0109119
ENSG00000131016	AKAP12	411.337	179.296	643.378	3.58835	1.84332	0.00094003	0.027055
ENSG00000131037	EPS8L1	190.251	64.0826	316.419	4.93768	2.30383	6.00724e-06	0.000490645
ENSG00000131069	ACSS2	1836.99	1010.81	2663.17	2.63468	1.39763	0.000214336	0.00861333
ENSG00000131080	EDA2R	190.2	45.2887	335.112	7.39947	2.88742	0.00154986	0.0388795
ENSG00000131094	C1QL1	201.138	2.44753	399.828	163.36	7.35191	2.98587e-14	2.94238e-11
ENSG00000131152	RP11-178L8.4	55.9813	23.6562	88.3065	3.73292	1.9003	0.00161049	0.0399363
ENSG00000131203	IDO1	2349.02	3934.66	763.382	0.194015	-2.36576	9.73084e-10	3.08461e-07
ENSG00000131355	ADGRE3	8.09176	15.7189	0.464579	0.0295554	-5.08044	0.000107834	0.00501447
ENSG00000131398	KCNC3	958.382	224.62	1692.14	7.53338	2.9133	1.85805e-11	9.1544e-09
ENSG00000131400	NAPSA	478.442	121.371	835.513	6.88394	2.78323	1.41433e-09	4.30278e-07
ENSG00000131401	NAPSB	1625.29	80.0965	3170.48	39.5832	5.30682	2.67824e-34	6.07022e-30
ENSG00000131459	GFPT2	129.086	246.759	11.4138	0.046255	-4.43425	0.0006037	0.019547
ENSG00000131471	AOC3	202.518	52.4179	352.618	6.72706	2.74998	9.62972e-08	1.59312e-05
ENSG00000131480	AOC2	207.158	76.2236	338.093	4.43554	2.14911	2.60566e-05	0.00163142
ENSG00000131668	BARX1	22.0346	1.32821	42.741	32.1795	5.00807	0.00215565	0.0491033
ENSG00000131711	MAP1B	70.7343	9.45744	132.011	13.9585	3.80307	2.16318e-06	0.00021839
ENSG00000131724	IL13RA1	626.878	988.793	264.963	0.267966	-1.89988	1.04842e-05	0.000772761
ENSG00000131746	TNS4	271.625	74.721	468.529	6.27038	2.64855	2.54848e-07	3.56551e-05
ENSG00000131941	RHPN2	109.309	48.1951	170.423	3.53611	1.82216	0.00110628	0.0302739
ENSG00000132005	RFX1	884.812	1268.57	501.056	0.394977	-1.34016	0.000707618	0.0220304
ENSG00000132170	PPARG	276.449	37.03	515.867	13.9311	3.80023	9.23499e-10	2.96895e-07
ENSG00000132357	CARD6	382.696	562.821	202.572	0.359922	-1.47424	0.000851074	0.0251167
ENSG00000132359	RAP1GAP2	204.123	339.71	68.5367	0.201751	-2.30935	0.000478665	0.0162288
ENSG00000132434	LANCL2	490.438	706.697	274.18	0.387974	-1.36597	0.00185948	0.0441192
ENSG00000132465	JCHAIN	138.973	266.488	11.4575	0.0429942	-4.53971	1.58705e-13	1.28466e-10
ENSG00000132561	MATN2	70.4234	116.798	24.0491	0.205904	-2.27996	0.000155725	0.00673568
ENSG00000132563	REEP2	236.647	79.7495	393.545	4.93476	2.30298	4.09739e-05	0.00235107
ENSG00000132613	MTSS1L	373.345	175.751	570.939	3.24858	1.69981	0.00020333	0.0082635
ENSG00000132639	SNAP25	30.4439	10.4693	50.4185	4.81582	2.26778	0.00108398	0.0299432
ENSG00000132669	RIN2	61.8784	100.137	23.6202	0.23588	-2.08388	0.000681676	0.0213991
ENSG00000132692	BCAN	12.3001	1.62468	22.9755	14.1415	3.82186	2.15118e-05	0.00138513
ENSG00000132694	ARHGEF11	1320.71	2193.89	447.538	0.203993	-2.29341	7.38024e-09	1.75155e-06
ENSG00000132702	HAPLN2	59.068	4.28975	113.846	26.5392	4.73005	3.61326e-12	2.12713e-09
ENSG00000132718	SYT11	3908.09	2325.31	5490.86	2.36134	1.23961	0.00135572	0.0351371
ENSG00000132793	LPIN3	256.64	99.8753	413.405	4.13921	2.04936	2.86582e-05	0.00175789
ENSG00000133063	CHIT1	142.212	53.9994	230.424	4.26716	2.09328	9.29545e-05	0.00446359
ENSG00000133401	PDZD2	131.861	221.081	42.6407	0.192873	-2.37428	1.94109e-05	0.00127892
ENSG00000133454	MYO18B	1648.12	140.454	3155.79	22.4685	4.48983	1.60495e-26	1.77591e-22
ENSG00000133561	GIMAP6	10701.7	14582.6	6820.81	0.467737	-1.09623	0.000538048	0.0178617
ENSG00000133808	MICALCL	101.679	41.7313	161.626	3.87302	1.95346	0.00092953	0.0268551
ENSG00000133816	MICAL2	6250.41	2315.29	10185.5	4.39924	2.13725	0.00142815	0.036658
ENSG00000134046	MBD2	7358.25	3907.39	10809.1	2.76632	1.46797	1.81024e-05	0.00121053
ENSG00000134138	MEIS2	67.9563	18.0735	117.839	6.51998	2.70487	8.14347e-06	0.000629938
ENSG00000134247	PTGFRN	325.256	148.796	501.716	3.37184	1.75354	0.000316092	0.0117736
ENSG00000134278	SPIRE1	377.58	147.087	608.072	4.13409	2.04757	0.000478307	0.0162288
ENSG00000134323	MYCN	14.3864	27.2761	1.49667	0.0548711	-4.18781	0.000670342	0.0211311
ENSG00000134419	RPS15A	73786.3	46039.3	101533	2.20536	1.14102	0.000536238	0.0178209
ENSG00000134460	IL2RA	9517.32	2349.17	16685.5	7.10271	2.82837	1.42162e-14	1.53433e-11
ENSG00000134548	SPX	66.6055	14.7415	118.469	8.03644	3.00656	2.26183e-06	0.000226502
ENSG00000134574	DDB2	6388.08	3590.11	9186.04	2.5587	1.35541	5.47396e-05	0.00296103
ENSG00000134594	RAB33A	977.76	531.276	1424.24	2.6808	1.42266	0.000462158	0.0157991
ENSG00000134640	MTNR1B	7.97435	0	15.9487	Inf	Inf	2.75123e-07	3.77919e-05
ENSG00000134765	DSC1	110.926	213.843	8.00958	0.0374555	-4.73868	2.59808e-05	0.00162892
ENSG00000134775	FHOD3	21.5672	4.93	38.2043	7.74935	2.95408	6.72264e-05	0.00346292
ENSG00000134780	DAGLA	65.4416	127.014	3.86883	0.0304598	-5.03695	2.92553e-12	1.79209e-09
ENSG00000134917	ADAMTS8	17.5553	31.9033	3.20719	0.100528	-3.31433	0.000138461	0.00614133
ENSG00000134986	NREP	1185.75	671.852	1699.65	2.5298	1.33902	0.000713724	0.0221058
ENSG00000135046	ANXA1	4508.52	7773.61	1243.43	0.159955	-2.64426	1.34595e-12	8.97237e-10
ENSG00000135047	CTSL	8641.23	1072.91	16209.6	15.108	3.91724	2.24248e-18	7.26082e-15
ENSG00000135074	ADAM19	6567.13	4119.59	9014.68	2.18825	1.12978	0.00104837	0.0292807
ENSG00000135077	HAVCR2	1925.77	842.685	3008.85	3.57056	1.83615	1.56718e-05	0.00107637
ENSG00000135218	CD36	190.482	354.286	26.6775	0.0752993	-3.73122	0.000353069	0.0128498
ENSG00000135363	LMO2	103.945	204.468	3.42104	0.0167314	-5.90129	1.96023e-05	0.00128966
ENSG00000135373	EHF	87.5626	147.836	27.2888	0.184588	-2.43762	2.81468e-05	0.00173355
ENSG00000135407	AVIL	563.069	957.462	168.676	0.17617	-2.50496	1.8074e-08	3.75792e-06
ENSG00000135454	B4GALNT1	77.6731	21.6828	133.663	6.16448	2.62398	7.64102e-06	0.000594792
ENSG00000135469	COQ10A	716.873	1055.89	377.854	0.357853	-1.48256	0.000532643	0.0177404
ENSG00000135636	DYSF	41.5526	73.5541	9.55111	0.129851	-2.94507	0.000194739	0.0080032
ENSG00000135740	SLC9A5	370.982	152.703	589.261	3.85887	1.94818	3.80608e-05	0.0022176
ENSG00000135821	GLUL	12835.2	4055.13	21615.3	5.33036	2.41423	0.00112273	0.030585
ENSG00000135824	RGS8	8.84585	0	17.6917	Inf	Inf	0.000530044	0.0176668
ENSG00000135842	FAM129A	5642.47	8100.78	3184.16	0.393069	-1.34715	3.96331e-05	0.00228862
ENSG00000135914	HTR2B	15.4847	26.6316	4.33781	0.162882	-2.6181	0.00132943	0.034614
ENSG00000135919	SERPINE2	1241.15	424.531	2057.77	4.84716	2.27714	0.000125238	0.00567703
ENSG00000135960	EDAR	539.255	925.768	152.743	0.16499	-2.59955	8.35992e-09	1.92363e-06
ENSG00000136010	ALDH1L2	143.331	64.9501	221.711	3.41357	1.77128	0.0011576	0.031216
ENSG00000136111	TBC1D4	7108.98	10269.3	3948.64	0.384509	-1.37891	3.37137e-05	0.00199509
ENSG00000136156	ITM2B	14082.8	19467.2	8698.38	0.446822	-1.16223	0.000289378	0.010939
ENSG00000136161	RCBTB2	854.401	1366.89	341.915	0.250141	-1.99919	1.12709e-06	0.000124917
ENSG00000136213	CHST12	1742.79	2475.7	1009.88	0.407915	-1.29366	0.000593329	0.0193354
ENSG00000136274	NACAD	58.9342	21.5897	96.2787	4.45947	2.15687	0.00027415	0.0104783
ENSG00000136286	MYO1G	10783.4	6769.24	14797.5	2.186	1.12829	0.00133616	0.0347693
ENSG00000136404	TM6SF1	223.86	48.6167	399.103	8.20916	3.03723	6.20692e-09	1.52086e-06
ENSG00000136603	SKIL	5333.51	2255.54	8411.49	3.72926	1.89889	0.00151289	0.0382271
ENSG00000136694	IL36A	30.6768	55.6713	5.68228	0.102068	-3.29239	7.18442e-06	0.000564419
ENSG00000136826	KLF4	37.2677	65.4981	9.03727	0.137978	-2.85749	2.76481e-05	0.00170747
ENSG00000136840	ST6GALNAC4	1341.04	765.671	1916.42	2.50293	1.32362	0.000477808	0.016224
ENSG00000136842	TMOD1	837.311	251.31	1423.31	5.66358	2.50171	7.44008e-09	1.75656e-06
ENSG00000136869	TLR4	29.6667	55.8139	3.51957	0.0630591	-3.98715	0.000294841	0.0110948
ENSG00000136943	CTSV	116.8	36.6142	196.985	5.38002	2.42761	0.000229911	0.00911002
ENSG00000137094	DNAJB5	622.017	228.859	1015.18	4.43581	2.1492	1.88134e-06	0.000193821
ENSG00000137098	SPAG8	90.1923	147.723	32.661	0.221096	-2.17726	0.000199864	0.00817673
ENSG00000137101	CD72	348.175	180.773	515.577	2.85206	1.51201	0.000900487	0.0261661
ENSG00000137166	FOXP4	1079.73	632.149	1527.31	2.41606	1.27266	0.00183067	0.0436989
ENSG00000137177	KIF13A	129.559	228.216	30.9012	0.135403	-2.88466	2.78215e-05	0.00171585
ENSG00000137193	PIM1	9359.55	6081.36	12637.7	2.07811	1.05527	0.00201901	0.0467425
ENSG00000137265	IRF4	14924.5	2917.1	26931.9	9.2324	3.2067	1.0204e-06	0.000113928
ENSG00000137309	HMGA1	9896.51	4628.76	15164.3	3.27609	1.71198	0.000187581	0.00775119
ENSG00000137384	TRIM15	4.29039	0.248782	8.332	33.4912	5.06571	0.000998011	0.0282044
ENSG00000137394	TRIM10	6.11	0.444519	11.7755	26.4904	4.7274	0.000100468	0.00471938
ENSG00000137474	MYO7A	430.434	164.244	696.625	4.24141	2.08454	6.06921e-05	0.00318842
ENSG00000137571	SLCO5A1	244.385	380.719	108.051	0.283808	-1.81701	0.000288989	0.0109348
ENSG00000137731	FXYD2	83.0025	147.657	18.3477	0.124259	-3.00858	1.22456e-06	0.000134081
ENSG00000137752	CASP1	1429.06	2098.66	759.47	0.361884	-1.4664	0.00013534	0.00602647
ENSG00000137801	THBS1	2078.91	3981.11	176.714	0.0443882	-4.49368	9.52192e-11	3.9599e-08
ENSG00000137834	SMAD6	68.8874	11.5081	126.267	10.9719	3.45575	1.61208e-05	0.00110312
ENSG00000137936	BCAR3	405.242	114.174	696.31	6.09868	2.6085	7.07184e-08	1.20969e-05
ENSG00000137942	FNBP1L	714.345	216.924	1211.77	5.58615	2.48185	1.08178e-06	0.000120189
ENSG00000138135	CH25H	4.31098	0	8.62195	Inf	Inf	6.28173e-05	0.00327568
ENSG00000138271	GPR87	54.9894	1.3759	108.603	78.9323	6.30254	0.000730713	0.022426
ENSG00000138356	AOX1	60.0895	8.00174	112.177	14.0191	3.80932	3.06174e-09	8.3107e-07
ENSG00000138376	BARD1	1028.65	535.786	1521.51	2.83977	1.50578	0.000283024	0.010772
ENSG00000138448	ITGAV	1649.26	841.455	2457.07	2.92003	1.54598	0.000374684	0.0134158
ENSG00000138449	SLC40A1	1237.45	2062.13	412.763	0.200163	-2.32075	4.93915e-09	1.25079e-06
ENSG00000138615	CILP	61.9893	120.034	3.94493	0.0328652	-4.9273	1.63715e-06	0.000172185
ENSG00000138623	SEMA7A	2938.31	601.052	5275.57	8.77722	3.13376	4.81383e-11	2.13549e-08
ENSG00000138678	GPAT3	239.941	424.393	55.4899	0.130751	-2.9351	1.42658e-08	3.07937e-06
ENSG00000138722	MMRN1	28.8619	52.5429	5.18083	0.0986018	-3.34224	1.36216e-05	0.000952883
ENSG00000138741	TRPC3	73.967	20.7221	127.212	6.13893	2.61799	1.30288e-05	0.000922806
ENSG00000139168	ZCRB1	1937.57	1143.71	2731.43	2.38821	1.25593	0.000935267	0.0269521
ENSG00000139182	CLSTN3	4775.68	2840.57	6710.79	2.36248	1.2403	0.000431014	0.014983
ENSG00000139187	KLRG1	404.84	626.212	183.469	0.292983	-1.77111	0.000141797	0.00624045
ENSG00000139318	DUSP6	1386.5	107.322	2665.68	24.838	4.63448	1.45019e-10	5.7664e-08
ENSG00000139323	POC1B	2312.74	1151.51	3473.96	3.01686	1.59305	2.45377e-05	0.00155348
ENSG00000139329	LUM	8.70426	16.3272	1.08136	0.0662304	-3.91636	0.000278204	0.0106064
ENSG00000139352	ASCL1	67.7637	16.7977	118.73	7.06823	2.82135	2.35118e-06	0.000231873
ENSG00000139354	GAS2L3	138.185	43.1652	233.205	5.40261	2.43366	1.20555e-05	0.00086742
ENSG00000139370	SLC15A4	2097.97	1178.55	3017.4	2.56027	1.3563	0.00169249	0.0415829
ENSG00000139438	FAM222A	36.3875	62.615	10.1599	0.16226	-2.62362	5.88064e-05	0.00311777
ENSG00000139610	CELA1	24.4414	41.7407	7.14208	0.171106	-2.54704	0.000711533	0.0221058
ENSG00000139718	SETD1B	6151.41	9245	3057.83	0.330755	-1.59617	2.186e-06	0.000220203
ENSG00000139722	VPS37B	1258.2	1759.7	756.694	0.430012	-1.21755	0.0013978	0.0359605
ENSG00000139890	REM2	215.262	93.5648	336.96	3.60135	1.84854	0.000227954	0.00905621
ENSG00000139926	FRMD6	350.013	132.752	567.274	4.27319	2.09531	1.86326e-05	0.00123301
ENSG00000139970	RTN1	30.9057	59.3195	2.49188	0.0420078	-4.5732	0.0021659	0.0493121
ENSG00000140009	ESR2	151.213	230.476	71.95	0.31218	-1.67955	0.00149733	0.037961
ENSG00000140284	SLC27A2	1474.02	459.801	2488.24	5.41155	2.43604	0.0011654	0.031353
ENSG00000140450	ARRDC4	559.425	144.091	974.76	6.7649	2.75807	7.48383e-06	0.000586924
ENSG00000140465	CYP1A1	111.239	25.8088	196.669	7.62023	2.92984	0.000239493	0.00937596
ENSG00000140488	CELF6	274.498	464.885	84.1104	0.180927	-2.46652	8.68667e-05	0.00421592
ENSG00000140538	NTRK3	1354.92	74.4755	2635.36	35.3856	5.14509	3.71186e-13	2.80431e-10
ENSG00000140563	MCTP2	1983.47	802.371	3164.56	3.94401	1.97966	6.34675e-05	0.00329174
ENSG00000140564	FURIN	33209.5	7050.59	59368.3	8.42033	3.07388	3.51383e-06	0.000319202
ENSG00000140678	ITGAX	1920.52	700.249	3140.79	4.48524	2.16519	6.64466e-09	1.60214e-06
ENSG00000140839	CLEC18B	34.4585	59.2193	9.69767	0.163759	-2.61036	0.00110664	0.0302739
ENSG00000140854	KATNB1	968.474	1363.22	573.729	0.420863	-1.24858	0.00172937	0.0421692
ENSG00000140939	NOL3	688.273	126.939	1249.61	9.84419	3.29927	1.4025e-08	3.04187e-06
ENSG00000140941	MAP1LC3B	5945.68	3763.25	8128.11	2.15987	1.11094	0.00138021	0.0356496
ENSG00000141179	PCTP	904.378	456.898	1351.86	2.95878	1.565	0.000200123	0.00817995
ENSG00000141401	IMPA2	510.627	277.993	743.261	2.67367	1.41882	0.0019759	0.0460738
ENSG00000141448	GATA6	13.8679	26.9051	0.830628	0.0308725	-5.01753	0.000264952	0.0101782
ENSG00000141540	TTYH2	963.195	1534.41	391.982	0.255461	-1.96882	0.00100696	0.0283689
ENSG00000141562	NARF	5954.12	3770.21	8138.03	2.15851	1.11003	0.00107258	0.0297187
ENSG00000141574	SECTM1	509.199	235.499	782.898	3.32442	1.7331	0.000138222	0.00613672
ENSG00000141655	TNFRSF11A	656.715	279.921	1033.51	3.69216	1.88446	1.97427e-05	0.00129588
ENSG00000141738	GRB7	59.735	5.98888	113.481	18.9486	4.24402	1.11315e-10	4.54588e-08
ENSG00000141753	IGFBP4	1652.32	407.634	2897.01	7.10689	2.82922	1.30104e-12	8.80238e-10
ENSG00000141854	MISP3	233.367	70.7245	396.01	5.59933	2.48525	7.52435e-07	8.85919e-05
ENSG00000141994	DUS3L	1363.7	2070.7	656.695	0.317137	-1.65682	0.00119961	0.0319309
ENSG00000142230	SAE1	4934.48	3103.71	6765.26	2.17973	1.12415	0.00123829	0.0328255
ENSG00000142347	MYO1F	5188.32	8131.39	2245.25	0.276121	-1.85663	0.00180756	0.0433986
ENSG00000142949	PTPRF	282.561	40.7539	524.368	12.8667	3.68557	2.76711e-09	7.65242e-07
ENSG00000143110	C1orf162	975.543	1450.8	500.282	0.344831	-1.53604	0.00118474	0.0316607
ENSG00000143127	ITGA10	385.307	609.816	160.798	0.263683	-1.92313	4.38321e-05	0.00246821
ENSG00000143153	ATP1B1	1044.27	283.988	1804.55	6.3543	2.66773	1.90145e-05	0.00125463
ENSG00000143167	GPA33	1120.3	1980.2	260.405	0.131504	-2.92682	1.69838e-09	4.96695e-07
ENSG00000143195	ILDR2	427.599	111.989	743.208	6.63643	2.73041	0.00208881	0.0479406
ENSG00000143365	RORC	2071.6	767.103	3376.1	4.4011	2.13786	1.86763e-08	3.84816e-06
ENSG00000143367	TUFT1	777.502	302.164	1252.84	4.14623	2.0518	1.76812e-06	0.000185101
ENSG00000143452	HORMAD1	13.7373	24.535	2.93967	0.119816	-3.06111	0.000980839	0.0279855
ENSG00000143458	GABPB2	2566.14	4029.32	1102.96	0.273734	-1.86915	2.08775e-07	3.04301e-05
ENSG00000143479	DYRK3	223.062	105.145	340.979	3.24295	1.6973	0.000924662	0.0267315
ENSG00000143502	SUSD4	337.384	532.022	142.747	0.26831	-1.89803	3.21883e-05	0.00191986
ENSG00000143537	ADAM15	1791.93	1035.79	2548.07	2.46003	1.29867	0.000514274	0.0172172
ENSG00000143545	RAB13	823.184	296.12	1350.25	4.55979	2.18897	6.63852e-06	0.000528865
ENSG00000143546	S100A8	455.052	908.344	1.75979	0.00193736	-9.01169	4.14619e-07	5.27941e-05
ENSG00000143570	SLC39A1	3146.49	1800.29	4492.7	2.49555	1.31936	0.000286182	0.0108648
ENSG00000143653	SCCPDH	1241.86	664.086	1819.62	2.74004	1.4542	0.000336997	0.0123894
ENSG00000143674	MAP3K21	355.801	173.228	538.374	3.10789	1.63593	0.00072589	0.0223385
ENSG00000143816	WNT9A	68.284	30.5459	106.022	3.47091	1.79531	0.00169987	0.0416238
ENSG00000144152	FBLN7	1910.47	920.008	2900.94	3.15317	1.6568	9.20098e-06	0.000697459
ENSG00000144218	AFF3	582.782	861.252	304.313	0.353338	-1.50088	0.000548739	0.01813
ENSG00000144229	THSD7B	9.60644	0.44987	18.763	41.7076	5.38224	6.28753e-06	0.000508046
ENSG00000144410	CPO	5.18413	10.3683	0	0	#NAME?	0.000324803	0.0120437
ENSG00000144724	PTPRG	41.5509	17.0763	66.0255	3.86649	1.95102	0.00190758	0.0448964
ENSG00000144868	TMEM108	63.0461	28.3525	97.7397	3.4473	1.78547	0.00184001	0.0438443
ENSG00000145002	FAM86B2	8.18297	14.9722	1.39374	0.0930883	-3.42526	0.0014614	0.0372793
ENSG00000145022	TCTA	809.16	1188.15	430.169	0.362049	-1.46574	0.000534182	0.0177786
ENSG00000145088	EAF2	260.248	111.081	409.415	3.68572	1.88195	0.000218704	0.00875782
ENSG00000145217	SLC26A1	293.128	456.321	129.934	0.284743	-1.81227	0.000226628	0.00901936
ENSG00000145247	OCIAD2	3344.32	2085.22	4603.41	2.20763	1.1425	0.00108502	0.0299537
ENSG00000145349	CAMK2D	4687.46	2000.48	7374.43	3.68633	1.88219	1.29287e-07	2.0002e-05
ENSG00000145358	DDIT4L	201.267	55.9701	346.563	6.19194	2.63039	0.000110733	0.00514297
ENSG00000145362	ANK2	36.8666	10.7322	63.0009	5.87027	2.55343	0.000128727	0.00578891
ENSG00000145428	RNF175	229.87	412.503	47.2361	0.114511	-3.12644	3.33585e-07	4.42147e-05
ENSG00000145431	PDGFC	52.5903	97.105	8.07564	0.083164	-3.5879	1.41022e-07	2.16695e-05
ENSG00000145730	PAM	2016.04	1229.53	2802.54	2.27935	1.18862	0.00180322	0.0433404
ENSG00000145839	IL9	625.037	2.66711	1247.41	467.699	8.86944	3.97643e-08	7.47932e-06
ENSG00000145908	ZNF300	143.77	232.299	55.2413	0.237802	-2.07217	0.00153081	0.0385908
ENSG00000146070	PLA2G7	160.352	315.424	5.27936	0.0167373	-5.90079	1.34767e-17	3.21526e-14
ENSG00000146250	PRSS35	22.7838	44.4863	1.08136	0.0243076	-5.36245	4.32093e-05	0.0024392
ENSG00000146530	VWDE	264.695	106.093	423.296	3.98984	1.99633	8.90735e-05	0.00429543
ENSG00000146674	IGFBP3	110.914	196.374	25.4552	0.129627	-2.94757	5.31571e-07	6.49491e-05
ENSG00000146858	ZC3HAV1L	396.477	170.616	622.338	3.6476	1.86695	0.00149192	0.0379084
ENSG00000147100	SLC16A2	149.532	38.3191	260.746	6.80459	2.76651	4.67274e-07	5.86746e-05
ENSG00000147457	CHMP7	7695.83	11456.9	3934.74	0.343438	-1.54188	2.26352e-06	0.000226502
ENSG00000147799	ARHGAP39	51.1895	84.0593	18.3196	0.217937	-2.19802	0.00127805	0.0336631
ENSG00000147872	PLIN2	5507.84	2369.82	8645.86	3.64831	1.86723	0.000715299	0.0221177
ENSG00000147896	IFNK	4.99299	0.658752	9.32722	14.1589	3.82364	0.00138187	0.0356721
ENSG00000148248	SURF4	6410.74	3758.52	9062.97	2.41131	1.26982	0.00076727	0.0233582
ENSG00000148291	SURF2	178.38	266.995	89.7647	0.336204	-1.57259	0.00194507	0.0455423
ENSG00000148346	LCN2	89.1242	177.418	0.830628	0.00468176	-7.73873	3.25569e-05	0.00193675
ENSG00000148498	PARD3	174.284	68.3916	280.177	4.09666	2.03445	0.000127817	0.0057651
ENSG00000148824	MTG1	1412.01	2076.21	747.803	0.360176	-1.47322	0.000139408	0.00615323
ENSG00000148834	GSTO1	3869.21	1763.15	5975.26	3.38896	1.76084	2.09717e-05	0.00136196
ENSG00000149295	DRD2	48.8196	11.5764	86.0628	7.43434	2.89421	5.13575e-06	0.000431917
ENSG00000149485	FADS1	1980.32	796.404	3164.23	3.97314	1.99028	1.74172e-07	2.57174e-05
ENSG00000149489	ROM1	632.874	244.516	1021.23	4.17655	2.06231	2.55047e-06	0.000246509
ENSG00000149596	JPH2	5.82577	0.439168	11.2124	25.5309	4.67417	0.000138677	0.00614488
ENSG00000150045	KLRF1	44.9781	73.7189	16.2374	0.220261	-2.18271	0.0013062	0.0341267
ENSG00000150637	CD226	6861.41	3229.4	10493.4	3.24934	1.70015	0.000139104	0.00615178
ENSG00000150681	RGS18	45.8427	78.6058	13.0795	0.166393	-2.58733	6.55507e-05	0.00338816
ENSG00000150764	DIXDC1	2461.04	277.384	4644.69	16.7446	4.06563	3.81204e-10	1.39355e-07
ENSG00000150938	CRIM1	432.904	658.318	207.49	0.315182	-1.66574	0.000249844	0.00968813
ENSG00000151012	SLC7A11	1199.61	2023.95	375.26	0.18541	-2.43121	0.00013902	0.00615178
ENSG00000151292	CSNK1G3	2203.67	1306.44	3100.9	2.37354	1.24704	0.00100526	0.0283689
ENSG00000151458	ANKRD50	520.276	192.938	847.614	4.39319	2.13527	2.06936e-05	0.00134776
ENSG00000151468	CCDC3	206.752	6.88241	406.622	59.0813	5.88463	1.97784e-05	0.00129588
ENSG00000151715	TMEM45B	394.996	582.934	207.058	0.355199	-1.4933	0.00115153	0.0311319
ENSG00000151948	GLT1D1	142.989	31.2012	254.777	8.16562	3.02956	0.00143091	0.0366872
ENSG00000152076	CCDC74B	159.56	36.1951	282.925	7.81666	2.96655	5.64601e-06	0.000465334
ENSG00000152104	PTPN14	2284.63	259.568	4309.69	16.6033	4.0534	4.53068e-07	5.70488e-05
ENSG00000152127	MGAT5	3598.1	4938.5	2257.7	0.457163	-1.12922	0.00107146	0.0297069
ENSG00000152154	TMEM178A	76.0716	21.6441	130.499	6.02933	2.592	5.42593e-06	0.000450446
ENSG00000152192	POU4F1	121.014	16.7293	225.298	13.4673	3.75139	3.4937e-07	4.57715e-05
ENSG00000152270	PDE3B	15776.7	22947.8	8605.49	0.375003	-1.41503	1.21939e-05	0.000875987
ENSG00000152556	PFKM	1749.47	1067.42	2431.52	2.27794	1.18773	0.00167492	0.0411958
ENSG00000152582	SPEF2	1492.56	890.455	2094.66	2.35234	1.2341	0.00126059	0.0332999
ENSG00000152672	CLEC4F	83.4367	164.448	2.42583	0.0147514	-6.08301	9.40291e-16	1.52226e-12
ENSG00000152705	CATSPER3	22.2284	40.9373	3.51957	0.0859748	-3.53994	1.79063e-05	0.00120429
ENSG00000153179	RASSF3	5184.45	7235.31	3133.6	0.433099	-1.20723	0.000276363	0.010554
ENSG00000153294	ADGRF4	8.62487	0.439168	16.8106	38.2782	5.25845	5.11205e-06	0.000430724
ENSG00000153563	CD8A	192.76	36.0344	349.486	9.69868	3.27779	4.12301e-07	5.26468e-05
ENSG00000153823	PID1	51.1123	100.148	2.07657	0.020735	-5.59179	2.70779e-05	0.00167913
ENSG00000154027	AK5	505.406	925.43	85.3823	0.0922623	-3.43811	0.000734309	0.0225211
ENSG00000154102	C16orf74	238.65	428.834	48.4663	0.113019	-3.14536	0.0010609	0.0294853
ENSG00000154118	JPH3	57.6079	26.2315	88.9843	3.39227	1.76225	0.00213787	0.0487719
ENSG00000154277	UCHL1	36.9149	12.3363	61.4934	4.98474	2.31752	0.000325205	0.0120437
ENSG00000154485	MMP21	9.25999	17.4386	1.08136	0.0620092	-4.01137	0.000177355	0.00740284
ENSG00000154589	LY96	606.235	273.306	939.164	3.43631	1.78086	5.69712e-05	0.003049
ENSG00000154764	WNT7A	289.054	551.549	26.5587	0.048153	-4.37623	0.000199856	0.00817673
ENSG00000154803	FLCN	3200.23	4629.23	1771.22	0.382617	-1.38603	7.77933e-05	0.003878
ENSG00000154914	USP43	219.856	18.3071	421.404	23.0186	4.52473	2.38397e-09	6.71214e-07
ENSG00000155090	KLF10	2812.29	842.022	4782.57	5.67986	2.50585	3.88281e-05	0.00225362
ENSG00000155269	GPR78	3.31914	0	6.63828	Inf	Inf	0.000376867	0.0134232
ENSG00000155366	RHOC	1795.13	797.327	2792.93	3.50287	1.80854	2.70037e-06	0.000257159
ENSG00000155666	KDM8	452.78	689.95	215.609	0.3125	-1.67807	0.000178689	0.00744483
ENSG00000155749	ALS2CR12	103.225	181.099	25.3508	0.139983	-2.83668	8.03239e-07	9.38423e-05
ENSG00000155962	CLIC2	346.374	568.646	124.102	0.218241	-2.19601	6.36206e-06	0.000512241
ENSG00000155966	AFF2	379.536	160.678	598.394	3.72419	1.89693	7.92808e-05	0.00393529
ENSG00000155980	KIF5A	516.38	198.887	833.872	4.19269	2.06788	3.56931e-06	0.000323594
ENSG00000156042	CFAP70	284.788	447.373	122.203	0.273157	-1.8722	0.000131679	0.00589146
ENSG00000156049	GNA14	22.1978	2.21724	42.1783	19.0228	4.24966	0.000306833	0.0114853
ENSG00000156398	SFXN2	860.039	1367.28	352.799	0.25803	-1.95439	2.62027e-06	0.000251114
ENSG00000156475	PPP2R2B	153.147	234.335	71.9599	0.307082	-1.70331	0.00160324	0.0398437
ENSG00000156535	CD109	2905.57	505.542	5305.6	10.4949	3.39161	2.4643e-06	0.00024023
ENSG00000156738	MS4A1	147.298	259.139	35.4562	0.136823	-2.86962	9.27124e-06	0.000701611
ENSG00000156795	WDYHV1	548.731	240.151	857.311	3.56987	1.83587	4.40866e-05	0.00247946
ENSG00000157110	RBPMS	184.92	297.456	72.3832	0.243341	-2.03895	0.000128348	0.00577757
ENSG00000157111	TMEM171	4.41906	8.83812	0	0	#NAME?	0.000832887	0.0247897
ENSG00000157404	KIT	553.657	902.665	204.649	0.226716	-2.14104	0.000471996	0.0160748
ENSG00000157557	ETS2	3586.66	1693.12	5480.2	3.23675	1.69455	6.07017e-05	0.00318842
ENSG00000157570	TSPAN18	362.696	628.492	96.9005	0.154179	-2.69732	0.000354528	0.0128718
ENSG00000157654	PALM2-AKAP2	108.263	47.8184	168.707	3.52807	1.81888	0.000980034	0.0279855
ENSG00000157657	ZNF618	163.778	298.27	29.2849	0.0981823	-3.34839	2.28877e-09	6.48437e-07
ENSG00000157800	SLC37A3	2887.18	1578.48	4195.87	2.65817	1.41043	8.37066e-05	0.00411547
ENSG00000157978	LDLRAP1	7242.6	11635.3	2849.93	0.244939	-2.0295	9.4574e-05	0.00450607
ENSG00000158055	GRHL3	100.199	4.80006	195.598	40.749	5.34869	3.08458e-13	2.45306e-10
ENSG00000158109	TPRG1L	2247.27	3134.25	1360.29	0.434007	-1.20421	0.000865762	0.0254885
ENSG00000158186	MRAS	81.1464	138.359	23.9338	0.172983	-2.5313	4.24106e-05	0.0024061
ENSG00000158296	SLC13A3	22.0738	40.0112	4.13635	0.10338	-3.27397	4.23881e-05	0.0024061
ENSG00000158321	AUTS2	1368.76	2149.24	588.287	0.273718	-1.86924	3.67921e-06	0.00033091
ENSG00000158467	AHCYL2	11423.6	1973.61	20873.6	10.5764	3.40277	8.06421e-05	0.00398637
ENSG00000158481	CD1C	7.67176	15.3435	0	0	#NAME?	0.000158687	0.00683772
ENSG00000158488	CD1E	29.7035	58.3257	1.08136	0.0185399	-5.75322	0.000160579	0.00688652
ENSG00000158639	PAGE5	3.71364	7.42728	0	0	#NAME?	0.00201336	0.0466635
ENSG00000158683	PKD1L1	48.9875	85.3073	12.6678	0.148496	-2.75151	2.53517e-05	0.00159832
ENSG00000158710	TAGLN2	17320	10957.4	23682.5	2.16132	1.11191	0.00085012	0.0251049
ENSG00000158806	NPM2	95.5769	14.4343	176.72	12.243	3.61389	1.89505e-09	5.40319e-07
ENSG00000158815	FGF17	40.5692	15.3065	65.832	4.30093	2.10465	0.000687003	0.0214839
ENSG00000158869	FCER1G	187.05	286.719	87.3816	0.304764	-1.71423	0.00103435	0.0289963
ENSG00000159147	DONSON	1526.15	636.104	2416.2	3.79843	1.9254	9.05006e-07	0.000102817
ENSG00000159166	LAD1	589.23	1100.73	77.7279	0.0706148	-3.82389	1.00336e-09	3.1585e-07
ENSG00000159173	TNNI1	20.491	34.5989	6.38315	0.18449	-2.43839	0.00151769	0.0382843
ENSG00000159261	CLDN14	17.5148	0	35.0296	Inf	Inf	8.69131e-12	4.74671e-09
ENSG00000159335	PTMS	1598.73	649.929	2547.53	3.9197	1.97074	3.51967e-05	0.00207473
ENSG00000159374	M1AP	47.7455	14.1893	81.3017	5.72981	2.51849	5.23515e-05	0.00285571
ENSG00000159445	THEM4	3602.22	5308.3	1896.14	0.357203	-1.48518	2.323e-05	0.00148103
ENSG00000159496	RGL4	2191.74	951.719	3431.77	3.60586	1.85034	3.44893e-07	4.53159e-05
ENSG00000159640	ACE	426.791	687.938	165.643	0.240782	-2.0542	1.15462e-05	0.000836085
ENSG00000159708	LRRC36	37.3939	15.6766	59.1112	3.77066	1.91482	0.00199231	0.0463849
ENSG00000159712	ANKRD18CP	10.7336	20.2213	1.24594	0.0616154	-4.02057	0.000165778	0.00702308
ENSG00000159714	ZDHHC1	45.8904	9.83867	81.9422	8.32858	3.05807	2.522e-06	0.00024444
ENSG00000159904	ZNF890P	160.546	251.659	69.4325	0.275899	-1.85779	0.000910988	0.0264373
ENSG00000160161	CILP2	61.4907	22.7305	100.251	4.41041	2.14091	0.00024146	0.00944383
ENSG00000160183	TMPRSS3	601.012	193.874	1008.15	5.20002	2.37852	2.63826e-05	0.00164403
ENSG00000160185	UBASH3A	2528.51	3519.39	1537.64	0.436906	-1.1946	0.000638183	0.0202867
ENSG00000160188	RSPH1	13.9628	4.226	23.6996	5.60804	2.4875	0.00199644	0.0464335
ENSG00000160193	WDR4	558.34	804.1	312.58	0.388733	-1.36315	0.00170859	0.0417748
ENSG00000160200	CBS	293.345	107.24	479.45	4.47079	2.16053	1.31322e-05	0.000928681
ENSG00000160233	LRRC3	369.769	154.578	584.96	3.78424	1.92	0.000783794	0.0237655
ENSG00000160307	S100B	47.3211	77.4016	17.2406	0.222743	-2.16655	0.00112926	0.0306889
ENSG00000160460	SPTBN4	82.6186	31.1159	134.121	4.31037	2.10781	0.000300433	0.0112924
ENSG00000160469	BRSK1	219.448	99.912	338.984	3.39283	1.76249	0.000412659	0.0144894
ENSG00000160471	COX6B2	228.799	42.1359	415.463	9.86006	3.3016	1.81522e-05	0.00121053
ENSG00000160602	NEK8	475.05	723.698	226.402	0.312841	-1.6765	0.000160032	0.00687608
ENSG00000160712	IL6R	6228.37	8914.74	3542	0.39732	-1.33163	3.89332e-05	0.00225517
ENSG00000160752	FDPS	7168.34	4291.44	10045.2	2.34076	1.22698	0.000254159	0.00981659
ENSG00000160781	PAQR6	400.156	203.338	596.975	2.93588	1.55379	0.000718396	0.0221748
ENSG00000160856	FCRL3	657.725	1156.39	159.062	0.13755	-2.86197	7.46124e-11	3.16092e-08
ENSG00000160883	HK3	64.9132	121.883	7.94352	0.0651734	-3.93957	6.78823e-05	0.00347695
ENSG00000160999	SH2B2	185.873	76.7681	294.978	3.84245	1.94203	0.000742124	0.0226844
ENSG00000161618	ALDH16A1	1913.47	2889.81	937.132	0.324288	-1.62465	0.000400278	0.0141093
ENSG00000161671	EMC10	3364.51	4793.54	1935.47	0.403767	-1.3084	0.000418305	0.0146536
ENSG00000161911	TREML1	106.175	209.8	2.55119	0.0121601	-6.3617	4.85232e-11	2.13549e-08
ENSG00000161940	BCL6B	33.966	6.32156	61.6105	9.74608	3.28482	1.65968e-05	0.00112806
ENSG00000161944	ASGR2	7.81751	14.679	0.955992	0.0651264	-3.94061	0.000633763	0.0201887
ENSG00000161999	JMJD8	1167	1722.12	611.873	0.355302	-1.49288	0.00157009	0.0392784
ENSG00000162004	CCDC78	439.228	217.768	660.687	3.0339	1.60117	0.000261308	0.0100467
ENSG00000162066	AMDHD2	1429.44	2122.58	736.306	0.346892	-1.52744	0.000758885	0.023134
ENSG00000162073	PAQR4	594.718	288.588	900.848	3.12157	1.64227	0.000589493	0.0192381
ENSG00000162231	NXF1	7362.17	10279.3	4445.01	0.432423	-1.20949	0.000281855	0.0107365
ENSG00000162267	ITIH3	55.8726	88.5103	23.235	0.262512	-1.92955	0.00116545	0.031353
ENSG00000162415	ZSWIM5	335.606	527.832	143.38	0.271639	-1.88024	6.15335e-05	0.00322837
ENSG00000162430	SELENON	5470.09	3063.84	7876.33	2.57074	1.36218	9.46344e-05	0.00450607
ENSG00000162594	IL23R	417.609	122.481	712.737	5.81916	2.54081	6.76801e-05	0.00347445
ENSG00000162630	B3GALT2	327.898	628.466	27.3312	0.0434887	-4.52321	6.08863e-17	1.31427e-13
ENSG00000162645	GBP2	24654.6	15717.3	33592	2.13727	1.09577	0.000970579	0.0277755
ENSG00000162728	KCNJ9	27.6013	8.34141	46.8611	5.61789	2.49003	0.0001531	0.00662849
ENSG00000162746	FCRLB	25.9282	48.4353	3.42104	0.0706312	-3.82355	7.56182e-05	0.00379178
ENSG00000162804	SNED1	1577.34	2439.79	714.889	0.293012	-1.77097	3.9693e-06	0.000352111
ENSG00000162878	PKDCC	15.3839	28.1774	2.59041	0.0919325	-3.44328	0.000627525	0.0200463
ENSG00000162892	IL24	1853.99	3040.2	667.775	0.219648	-2.18673	6.9873e-09	1.67245e-06
ENSG00000162894	FCMR	11176.9	19812.9	2540.85	0.128242	-2.96306	3.45797e-18	1.045e-14
ENSG00000163016	ALMS1P1	24.8699	44.6251	5.11477	0.114616	-3.12511	4.02483e-05	0.00232119
ENSG00000163040	CCDC74A	297.179	58.1723	536.185	9.21719	3.20433	4.97437e-10	1.74797e-07
ENSG00000163106	HPGDS	47.3505	87.0283	7.67271	0.0881634	-3.50368	9.84724e-07	0.000110489
ENSG00000163154	TNFAIP8L2	1148.29	1739.94	556.635	0.319917	-1.64423	0.000232505	0.00919671
ENSG00000163219	ARHGAP25	4656.6	6437.09	2876.12	0.446803	-1.16229	0.000672214	0.0211531
ENSG00000163221	S100A12	47.663	95.3259	0	0	#NAME?	4.67258e-06	0.000398885
ENSG00000163347	CLDN1	78.12	4.90576	151.334	30.8483	4.94712	6.38521e-10	2.12825e-07
ENSG00000163359	COL6A3	5173.23	1436.89	8909.56	6.2006	2.63241	2.71702e-07	3.75936e-05
ENSG00000163362	C1orf106	497.987	55.1376	940.836	17.0634	4.09283	1.76542e-08	3.69331e-06
ENSG00000163453	IGFBP7	70.4957	115.521	25.4708	0.220487	-2.18123	0.000748012	0.0228332
ENSG00000163508	EOMES	505.649	794.605	216.694	0.272707	-1.87458	2.95067e-05	0.00180018
ENSG00000163545	NUAK2	1393.47	1985.87	801.066	0.403383	-1.30978	0.000819298	0.0244817
ENSG00000163563	MNDA	85.9097	164.18	7.63913	0.0465289	-4.42573	2.35067e-05	0.00149657
ENSG00000163568	AIM2	671.617	325.619	1017.62	3.12518	1.64394	0.000156551	0.00675853
ENSG00000163599	CTLA4	5595.4	1808.51	9382.28	5.18784	2.37513	2.51358e-07	3.54497e-05
ENSG00000163659	TIPARP	5005.68	3062.49	6948.87	2.26903	1.18207	0.000529962	0.0176668
ENSG00000163689	C3orf67	95.604	42.7972	148.411	3.46777	1.79401	0.00171757	0.041949
ENSG00000163694	RBM47	232.245	370.64	93.8509	0.253213	-1.98158	9.51383e-05	0.00452531
ENSG00000163734	CXCL3	24.2729	44.2941	4.25167	0.0959874	-3.38101	2.60984e-05	0.00163178
ENSG00000163739	CXCL1	22.5957	43.4317	1.75979	0.0405185	-4.62528	0.000167228	0.00706471
ENSG00000163884	KLF15	14.0156	27.102	0.929158	0.0342837	-4.86633	4.06908e-06	0.000356772
ENSG00000163923	RPL39L	421.916	133.622	710.211	5.31509	2.41009	5.48568e-07	6.64882e-05
ENSG00000163931	TKT	8710.4	5259.15	12161.6	2.31247	1.20944	0.000354947	0.0128718
ENSG00000163947	ARHGEF3	4577.02	6450.08	2703.95	0.419213	-1.25425	0.000180355	0.00750734
ENSG00000163964	PIGX	2163.79	1242.13	3085.45	2.484	1.31266	0.000589096	0.0192381
ENSG00000163993	S100P	34.5457	62.1755	6.91584	0.111231	-3.16837	0.000492938	0.0166257
ENSG00000164032	H2AFZ	11199.3	6630.83	15767.8	2.37795	1.24972	0.00111151	0.0303705
ENSG00000164047	CAMP	54.7554	109.511	0	0	#NAME?	1.62023e-05	0.0011061
ENSG00000164171	ITGA2	355.737	164.043	547.431	3.33711	1.7386	0.00157747	0.0393759
ENSG00000164181	ELOVL7	168.563	74.7013	262.425	3.51299	1.8127	0.000725095	0.0223292
ENSG00000164211	STARD4	3445.91	1525.5	5366.32	3.51774	1.81465	0.000103547	0.00483398
ENSG00000164251	F2RL1	728.091	219.858	1236.32	5.62329	2.49141	4.20514e-08	7.84441e-06
ENSG00000164344	KLKB1	103.323	169.529	37.1162	0.218937	-2.19141	0.000104894	0.00489181
ENSG00000164362	TERT	153.326	53.9061	252.745	4.68862	2.22916	0.000320462	0.011907
ENSG00000164398	ACSL6	1123.06	1931.42	314.698	0.162936	-2.61762	1.16148e-10	4.70087e-08
ENSG00000164442	CITED2	2343.72	3267.84	1419.6	0.434416	-1.20285	0.000609391	0.0195913
ENSG00000164483	SAMD3	738.799	1181.14	296.457	0.250992	-1.99429	2.13717e-06	0.000216729
ENSG00000164574	GALNT10	7054.51	3406.36	10702.7	3.14196	1.65166	1.81662e-06	0.000188871
ENSG00000164611	PTTG1	1180.04	468.96	1891.12	4.03259	2.01171	0.000210343	0.00849026
ENSG00000164626	KCNK5	400.059	217.95	582.167	2.6711	1.41743	0.00190341	0.0448217
ENSG00000164663	USP49	1552.91	816.886	2288.93	2.80202	1.48647	0.00012697	0.00573264
ENSG00000164691	TAGAP	3972.62	5979.72	1965.51	0.328695	-1.60518	2.27321e-06	0.000226971
ENSG00000164733	CTSB	13815	7631.69	19998.3	2.62043	1.3898	2.64031e-05	0.00164403
ENSG00000164742	ADCY1	202.826	86.8309	318.822	3.67176	1.87647	0.000356831	0.0129096
ENSG00000164821	DEFA4	12.425	24.85	0	0	#NAME?	0.00105858	0.029439
ENSG00000164938	TP53INP1	7147.91	3192.13	11103.7	3.47846	1.79845	1.00739e-07	1.64893e-05
ENSG00000164949	GEM	324.017	59.0001	589.034	9.98361	3.31956	4.3066e-09	1.10919e-06
ENSG00000164983	TMEM65	2869.89	1253.33	4486.45	3.57961	1.8398	5.98791e-07	7.21894e-05
ENSG00000165025	SYK	325.053	526.993	123.112	0.233613	-2.09781	0.000140959	0.00621562
ENSG00000165030	NFIL3	807.205	398.098	1216.31	3.05531	1.61132	0.000169909	0.00715797
ENSG00000165168	CYBB	475.901	911.666	40.1368	0.0440258	-4.50551	1.32651e-05	0.000935159
ENSG00000165312	OTUD1	2840.56	1555.33	4125.79	2.65268	1.40745	0.00198328	0.0461985
ENSG00000165591	FAAH2	1974.05	878.472	3069.64	3.49429	1.805	1.62481e-06	0.000171285
ENSG00000165637	VDAC2	5275.26	2892.28	7658.24	2.64782	1.40481	6.3461e-05	0.00329174
ENSG00000165655	ZNF503	31.1432	9.63468	52.6517	5.46481	2.45017	0.000330017	0.0121821
ENSG00000165731	RET	54.7881	5.48266	104.093	18.9859	4.24686	3.79794e-10	1.39355e-07
ENSG00000165801	ARHGEF40	124.024	53.4452	194.602	3.64114	1.86439	0.00039204	0.0138729
ENSG00000165868	HSPA12A	17.3645	5.89554	28.8335	4.89073	2.29005	0.00180653	0.043397
ENSG00000165912	PACSIN3	121.087	29.2667	212.908	7.27474	2.8629	2.79482e-07	3.81869e-05
ENSG00000165929	TC2N	5189.97	7073.52	3306.43	0.467438	-1.09715	0.00111356	0.0303899
ENSG00000166012	TAF1D	7356.1	4713.41	9998.79	2.12135	1.08498	0.00150208	0.0380599
ENSG00000166073	GPR176	14.3701	4.55128	24.1889	5.31475	2.41	0.00201354	0.0466635
ENSG00000166105	GLB1L3	810.178	434.054	1186.3	2.73308	1.45053	0.00047944	0.0162429
ENSG00000166145	SPINT1	587.996	261.999	913.992	3.48853	1.80262	4.25745e-05	0.00241238
ENSG00000166165	CKB	579.282	321.734	836.831	2.60101	1.37907	0.00137836	0.0356222
ENSG00000166321	NUDT13	234.646	352.526	116.766	0.331226	-1.59411	0.00160501	0.0398657
ENSG00000166341	DCHS1	964.116	1464.93	463.3	0.31626	-1.66082	3.51737e-05	0.00207473
ENSG00000166348	USP54	514.206	785.885	242.527	0.308604	-1.69617	0.000125587	0.00568716
ENSG00000166394	CYB5R2	142.495	24.0522	260.939	10.8488	3.43947	8.19698e-10	2.67316e-07
ENSG00000166396	SERPINB7	6.40998	0	12.82	Inf	Inf	2.28432e-06	0.000227578
ENSG00000166428	PLD4	28.0072	54.1024	1.91198	0.0353401	-4.82255	0.000421198	0.0146869
ENSG00000166432	ZMAT1	2451.17	3410.86	1491.49	0.437276	-1.19338	0.00113421	0.0307867
ENSG00000166446	CDYL2	2453.25	1379.2	3527.29	2.55749	1.35473	0.00138914	0.0358393
ENSG00000166670	MMP10	6.95066	0	13.9013	Inf	Inf	7.02145e-07	8.33199e-05
ENSG00000166676	TVP23A	328.46	486.032	170.889	0.3516	-1.50799	0.00169052	0.0415571
ENSG00000166763	STRCP1	240.265	81.327	399.203	4.90861	2.29531	6.9413e-06	0.000549126
ENSG00000166816	LDHD	67.7345	19.8837	115.585	5.81306	2.5393	1.68521e-05	0.00114016
ENSG00000166825	ANPEP	630.938	1082.98	178.901	0.165194	-2.59776	0.0010018	0.0282939
ENSG00000166845	C18orf54	931.791	354.088	1509.49	4.26305	2.09188	8.70855e-07	9.96865e-05
ENSG00000166881	NEMP1	4730.84	2859.83	6601.85	2.30848	1.20694	0.00102618	0.0288209
ENSG00000166897	ELFN2	176.1	78.7155	273.485	3.47435	1.79674	0.000488029	0.0164969
ENSG00000166927	MS4A7	171.979	316.17	27.7882	0.0878899	-3.50816	5.99513e-05	0.00315849
ENSG00000166928	MS4A14	57.8939	111.088	4.69946	0.0423038	-4.56307	4.04675e-05	0.00232791
ENSG00000167103	PIP5KL1	99.4587	31.7155	167.202	5.27193	2.39833	1.72514e-05	0.00116543
ENSG00000167123	CERCAM	318.383	114.495	522.271	4.56152	2.18951	6.74384e-06	0.000536313
ENSG00000167157	PRRX2	39.761	3.68365	75.8383	20.5878	4.36372	9.36782e-05	0.00448409
ENSG00000167244	IGF2	477.796	3.11699	952.476	305.576	8.25539	3.88423e-09	1.02367e-06
ENSG00000167291	TBC1D16	384.942	195.215	574.668	2.94377	1.55767	0.00129764	0.0339795
ENSG00000167306	MYO5B	513.874	68.3872	959.36	14.0284	3.81027	8.43468e-07	9.72885e-05
ENSG00000167315	ACAA2	2534.38	1491.11	3577.64	2.39931	1.26262	0.000664005	0.0209898
ENSG00000167528	ZNF641	1929.29	2675.39	1183.19	0.442248	-1.17707	0.00107149	0.0297069
ENSG00000167549	CORO6	503.573	123.507	883.638	7.15455	2.83886	5.78618e-10	1.94287e-07
ENSG00000167613	LAIR1	224.719	373.338	76.0997	0.203836	-2.29452	5.43556e-06	0.000450446
ENSG00000167642	SPINT2	2998.82	1735.61	4262.03	2.45564	1.2961	0.000394342	0.0139435
ENSG00000167664	TMIGD2	3464.7	1355.44	5573.97	4.11231	2.03995	1.69365e-08	3.58752e-06
ENSG00000167703	SLC43A2	476.778	827.63	125.926	0.152153	-2.7164	4.34896e-09	1.11378e-06
ENSG00000167716	WDR81	1506.88	2278.11	735.659	0.322926	-1.63073	0.00068808	0.021496
ENSG00000167748	KLK1	42.7894	3.87113	81.7077	21.107	4.39965	0.000664525	0.0209916
ENSG00000167799	NUDT8	170.444	81.1594	259.728	3.20023	1.67817	0.0018224	0.0436393
ENSG00000167912	RP11-25K19.1	85.7954	137.446	34.1453	0.248428	-2.0091	0.000500072	0.0168412
ENSG00000167930	FAM234A	983.089	1551.02	415.155	0.267665	-1.9015	9.80503e-06	0.000732227
ENSG00000167992	VWCE	388.63	55.3243	721.936	13.0492	3.70589	5.23401e-14	4.56265e-11
ENSG00000168004	HRASLS5	17.0007	31.5095	2.49188	0.0790836	-3.66048	5.63902e-05	0.00302505
ENSG00000168079	SCARA5	88.5089	7.62104	169.397	22.2275	4.47428	0.000441822	0.0152187
ENSG00000168214	RBPJ	11279.2	5144.89	17413.5	3.38462	1.75899	5.57308e-05	0.0030039
ENSG00000168229	PTGDR	77.4451	138.522	16.3684	0.118165	-3.08113	3.14574e-07	4.23135e-05
ENSG00000168237	GLYCTK	592.464	991.205	193.724	0.195443	-2.35518	0.00080919	0.0242757
ENSG00000168280	KIF5C	1938.7	992.851	2884.55	2.90532	1.5387	5.26549e-05	0.00286536
ENSG00000168329	CX3CR1	297.871	538.875	56.8669	0.105529	-3.24429	4.15294e-05	0.00236341
ENSG00000168405	CMAHP	4632.42	1442.2	7822.63	5.42408	2.43938	6.67503e-12	3.68999e-09
ENSG00000168477	TNXB	393.606	110.672	676.541	6.11305	2.61189	5.57051e-08	9.91445e-06
ENSG00000168497	SDPR	43.6959	85.632	1.75979	0.0205506	-5.60468	3.54755e-08	6.81401e-06
ENSG00000168556	ING2	506.074	272.547	739.601	2.71367	1.44024	0.00180294	0.0433404
ENSG00000168646	AXIN2	782.834	1288.15	277.52	0.215441	-2.21464	1.44172e-07	2.19305e-05
ENSG00000168672	FAM84B	1633.35	2275.49	991.212	0.435603	-1.19891	0.00124488	0.0329617
ENSG00000168676	KCTD19	126.553	44.9589	208.146	4.6297	2.21092	4.79277e-05	0.00264624
ENSG00000168685	IL7R	53539.6	78850.1	28229.1	0.35801	-1.48193	2.60573e-06	0.000250402
ENSG00000168734	PKIG	582.133	295.028	869.237	2.94628	1.5589	0.00043938	0.0151461
ENSG00000168913	ENHO	25.4206	46.7542	4.08708	0.0874164	-3.51595	0.00025424	0.00981659
ENSG00000168917	SLC35G2	191.456	71.7323	311.18	4.33807	2.11705	0.000849198	0.025094
ENSG00000168993	CPLX1	161.863	70.1229	253.603	3.61655	1.85462	0.000255708	0.00985649
ENSG00000169116	PARM1	17.9229	33.2678	2.57803	0.0774932	-3.68979	1.31857e-05	0.00093101
ENSG00000169122	FAM110B	78.9554	24.7549	133.156	5.37898	2.42733	3.74484e-05	0.00218755
ENSG00000169181	GSG1L	245.554	37.0736	454.035	12.2469	3.61434	1.3687e-11	6.97114e-09
ENSG00000169241	SLC50A1	2326.29	1121.04	3531.53	3.15023	1.65546	9.94111e-06	0.000740282
ENSG00000169385	RNASE2	277.165	554.329	0	0	#NAME?	0.001756	0.042612
ENSG00000169403	PTAFR	190.691	304.768	76.6138	0.251384	-1.99203	0.000123862	0.00562591
ENSG00000169429	CXCL8	822.778	1285.97	359.59	0.279626	-1.83843	0.000763026	0.0232446
ENSG00000169439	SDC2	61.0001	115.58	6.42002	0.055546	-4.17017	1.12428e-05	0.000818036
ENSG00000169562	GJB1	3.67177	0	7.34354	Inf	Inf	0.000150471	0.00652814
ENSG00000169583	CLIC3	213.306	99.8012	326.811	3.27462	1.71133	0.000481425	0.0162858
ENSG00000169715	MT1E	111.451	204.871	18.0308	0.0880103	-3.50618	0.00021357	0.00859781
ENSG00000169750	RAC3	176.491	53.1104	299.873	5.64621	2.49728	2.33912e-06	0.000231857
ENSG00000169908	TM4SF1	52.5073	5.42182	99.5928	18.3689	4.19919	0.0010935	0.0301143
ENSG00000169992	NLGN2	730.146	371.486	1088.81	2.93095	1.55137	0.000193014	0.00794672
ENSG00000169994	MYO7B	351.212	40.3365	662.087	16.4141	4.03686	2.89186e-15	3.54292e-12
ENSG00000170122	FOXD4	21.4403	42.0501	0.830628	0.0197533	-5.66176	1.74903e-06	0.000183527
ENSG00000170161	RP11-262H14.4	51.4744	82.2201	20.7287	0.252112	-1.98786	0.000962101	0.0275677
ENSG00000170265	ZNF282	3898.95	1530.08	6267.82	4.09641	2.03436	0.00174756	0.0425127
ENSG00000170382	LRRN2	775.333	1455.35	95.3139	0.0654921	-3.93254	8.77036e-15	9.6966e-12
ENSG00000170385	SLC30A1	492.453	843.04	141.865	0.168278	-2.57108	1.37883e-08	3.02859e-06
ENSG00000170396	ZNF804A	9.26174	18.5235	0	0	#NAME?	7.52143e-05	0.00377989
ENSG00000170458	CD14	60.5938	103.674	17.5138	0.168932	-2.56549	5.10945e-05	0.00279724
ENSG00000170464	DNAJC18	925.687	483.936	1367.44	2.82565	1.49859	0.000325148	0.0120437
ENSG00000170476	MZB1	888.175	111.598	1664.75	14.9174	3.89892	8.43517e-05	0.00412477
ENSG00000170477	KRT4	3.87323	0	7.74646	Inf	Inf	0.000687219	0.0214839
ENSG00000170525	PFKFB3	16760.4	4716.24	28804.6	6.10754	2.61059	4.48126e-08	8.19095e-06
ENSG00000170558	CDH2	7.35135	13.7735	0.929158	0.0674596	-3.88983	0.000930847	0.0268589
ENSG00000170608	FOXA3	26.2713	4.10141	48.4413	11.8109	3.56204	0.000788126	0.0238426
ENSG00000170613	FAM71B	17.9552	2.27564	33.6348	14.7803	3.88561	2.69723e-06	0.000257159
ENSG00000170745	KCNS3	8.70052	1.32821	16.0728	12.1012	3.59707	0.00161895	0.0401241
ENSG00000170899	GSTA4	72.7173	33.5541	111.881	3.33434	1.7374	0.00220469	0.0498696
ENSG00000170962	PDGFD	50.5548	95.2091	5.90054	0.0619745	-4.01218	3.01183e-05	0.00182278
ENSG00000171051	FPR1	55.4599	92.655	18.2647	0.197126	-2.34281	0.000598408	0.0194311
ENSG00000171115	GIMAP8	4131.86	6395.03	1868.7	0.292211	-1.77492	2.13174e-07	3.08727e-05
ENSG00000171119	NRTN	102.054	14.3348	189.774	13.2387	3.72669	2.70234e-10	1.02081e-07
ENSG00000171124	FUT3	56.4628	18.9942	93.9314	4.94526	2.30605	0.00010625	0.00494997
ENSG00000171408	PDE7B	311.639	529.587	93.6907	0.176913	-2.49889	3.44277e-07	4.53159e-05
ENSG00000171425	ZNF581	1507.79	864.422	2151.16	2.48855	1.31531	0.000713113	0.0221058
ENSG00000171450	CDK5R2	3.43108	0	6.86217	Inf	Inf	0.000376478	0.0134232
ENSG00000171503	ETFDH	1484.56	880.28	2088.83	2.37292	1.24666	0.00140795	0.0362011
ENSG00000171603	CLSTN1	6386.98	8585.28	4188.68	0.487892	-1.03537	0.00179621	0.0432636
ENSG00000171621	SPSB1	1372.9	513.693	2232.11	4.34523	2.11943	1.10757e-07	1.76161e-05
ENSG00000171643	S100Z	160.461	20.2912	300.631	14.8159	3.88907	4.00614e-12	2.29871e-09
ENSG00000171729	TMEM51	29.187	49.9692	8.40481	0.1682	-2.57175	0.000618727	0.0198492
ENSG00000171766	GATM	153.039	49.9856	256.092	5.12331	2.35708	1.05402e-05	0.000775632
ENSG00000171777	RASGRP4	1143.2	255.093	2031.31	7.96303	2.99332	1.14185e-07	1.80348e-05
ENSG00000171811	CFAP46	23.08	41.1662	4.99381	0.121308	-3.04325	9.33787e-05	0.00447448
ENSG00000171840	NINJ2	103.338	172.793	33.8834	0.196093	-2.35039	3.03075e-05	0.00183178
ENSG00000171860	C3AR1	284.598	420.586	148.61	0.353342	-1.50086	0.00163759	0.0404754
ENSG00000171956	FOXB1	139.826	28.0329	251.619	8.97582	3.16604	1.05735e-08	2.40324e-06
ENSG00000171992	SYNPO	260.365	417.879	102.85	0.246124	-2.02254	0.000113657	0.0052381
ENSG00000172059	KLF11	1080.87	604.162	1557.58	2.57808	1.3663	0.000946795	0.0272324
ENSG00000172175	MALT1	8934.57	5434.96	12434.2	2.28782	1.19397	0.000500931	0.0168478
ENSG00000172301	COPRS	552.137	293.359	810.915	2.76424	1.46688	0.00206127	0.0474301
ENSG00000172322	CLEC12A	36.3346	69.462	3.20719	0.0461719	-4.43684	0.00211785	0.0484549
ENSG00000172348	RCAN2	597.464	19.3084	1175.62	60.8865	5.92805	4.02507e-06	0.000353598
ENSG00000172365	OR5B2	5.72627	1.10327	10.3493	9.38053	3.22967	0.00217777	0.0494333
ENSG00000172379	ARNT2	54.3121	85.7798	22.8445	0.266315	-1.90879	0.00179609	0.0432636
ENSG00000172548	NIPAL4	304.382	21.737	587.027	27.0058	4.7552	3.7514e-18	1.06282e-14
ENSG00000172568	FNDC9	109	29.7363	188.263	6.33108	2.66245	4.53936e-06	0.000389714
ENSG00000172578	KLHL6	9730.06	5709.33	13750.8	2.40848	1.26812	0.000182919	0.00760012
ENSG00000172638	EFEMP2	700.838	254.235	1147.44	4.5133	2.17418	3.6317e-07	4.74424e-05
ENSG00000172733	PURG	28.8052	5.45102	52.1593	9.56872	3.25833	3.09453e-06	0.000287449
ENSG00000172867	KRT2	49.937	92.8349	7.03915	0.0758243	-3.7212	0.000260775	0.0100347
ENSG00000172878	METAP1D	386.988	618.71	155.267	0.250953	-1.99451	1.89034e-05	0.00124911
ENSG00000172893	DHCR7	2554.14	1195.18	3913.11	3.27408	1.71109	3.18006e-06	0.000293589
ENSG00000172985	SH3RF3	459.334	843.888	74.7792	0.0886127	-3.49634	3.46614e-13	2.66306e-10
ENSG00000173110	HSPA6	418.943	814.657	23.2296	0.0285146	-5.13215	0.00164281	0.0405603
ENSG00000173114	LRRN3	5198.48	9435.55	961.409	0.101892	-3.29488	7.65166e-18	1.92694e-14
ENSG00000173156	RHOD	32.5773	10.659	54.4955	5.11263	2.35407	0.000403375	0.0141964
ENSG00000173261	PLAC8L1	18.9736	32.051	5.89614	0.183961	-2.44253	0.00192386	0.0452093
ENSG00000173349	SFT2D3	22.5484	3.90032	41.1966	10.5623	3.40086	6.4773e-06	0.000519675
ENSG00000173401	GLIPR1L1	23.3448	8.63176	38.0578	4.40904	2.14047	0.00182958	0.0436989
ENSG00000173404	INSM1	35.9201	62.6551	9.18506	0.146597	-2.77007	4.14673e-05	0.00236341
ENSG00000173457	PPP1R14B	2486.78	1161.54	3812.01	3.28185	1.71451	4.10407e-06	0.000359145
ENSG00000173567	ADGRF3	96.1357	157.153	35.1181	0.223464	-2.16189	0.000168694	0.00712002
ENSG00000173585	CCR9	72.4099	131.987	12.8323	0.0972241	-3.36254	0.00187392	0.0443114
ENSG00000173621	LRFN4	859.978	366.442	1353.51	3.69367	1.88505	8.97113e-06	0.000683464
ENSG00000173762	CD7	11357.2	5441.65	17272.8	3.17419	1.66639	5.00781e-07	6.16859e-05
ENSG00000174125	TLR1	316.787	467.755	165.819	0.354501	-1.49614	0.00169435	0.0415837
ENSG00000174428	GTF2IRD2B	1800.16	2901.86	698.45	0.24069	-2.05475	1.23475e-06	0.00013432
ENSG00000174500	GCSAM	1537.59	821.463	2253.71	2.74353	1.45603	0.000174632	0.00731616
ENSG00000174600	CMKLR1	55.5213	102.47	8.57269	0.0836606	-3.57931	0.000582487	0.0190369
ENSG00000174938	SEZ6L2	72.6457	7.56792	137.723	18.1983	4.18573	9.51034e-11	3.9599e-08
ENSG00000175029	CTBP2	371.193	572.825	169.562	0.29601	-1.75628	0.000229357	0.00909601
ENSG00000175061	LRRC75A-AS1	22200.3	13716.3	30684.4	2.23707	1.16161	0.000437166	0.0151273
ENSG00000175130	MARCKSL1	3494.5	4787.67	2201.33	0.459792	-1.12095	0.0011731	0.0314655
ENSG00000175229	GAL3ST3	11.1899	0	22.3799	Inf	Inf	4.02133e-09	1.04989e-06
ENSG00000175274	TP53I11	1172.68	512.569	1832.79	3.5757	1.83823	3.83398e-06	0.000341443
ENSG00000175352	NRIP3	666.928	248.725	1085.13	4.36277	2.12524	2.633e-06	0.000251801
ENSG00000175514	GPR152	90.5078	42.6688	138.347	3.24234	1.69703	0.0020898	0.0479406
ENSG00000175544	CABP4	352.698	187.773	517.624	2.75665	1.46292	0.00137738	0.0356222
ENSG00000175564	UCP3	169.261	282.911	55.6117	0.19657	-2.34689	9.18097e-06	0.000697108
ENSG00000175592	FOSL1	107.639	26.7925	188.486	7.03504	2.81456	2.9636e-05	0.00180181
ENSG00000175699	LINC00521	14.2822	2.92125	25.6431	8.77813	3.13391	0.0017901	0.0431852
ENSG00000175707	KDF1	62.6172	110.778	14.4564	0.130499	-2.93789	0.000126525	0.00571825
ENSG00000175764	TTLL11	113.666	186.396	40.9358	0.219618	-2.18693	8.20638e-05	0.00405224
ENSG00000175772	LINC01106	95.131	28.4797	161.782	5.68061	2.50605	7.92434e-06	0.000614035
ENSG00000175773	RP11-121M22.1	27.5832	49.6364	5.53009	0.111412	-3.16602	0.000527492	0.0176207
ENSG00000175841	FAM172BP	423.717	110.331	737.104	6.68086	2.74003	6.38953e-09	1.55719e-06
ENSG00000175857	GAPT	69.1702	130.368	7.97271	0.0611555	-4.03137	4.6718e-08	8.50493e-06
ENSG00000175899	A2M	190.183	311.428	68.9378	0.22136	-2.17553	3.17253e-05	0.00189724
ENSG00000175946	KLHL38	5.05711	0	10.1142	Inf	Inf	0.00189025	0.0445812
ENSG00000176083	ZNF683	124.534	236.836	12.2321	0.0516478	-4.27515	0.00128452	0.0337746
ENSG00000176155	CCDC57	2899.34	3979.63	1819.04	0.457089	-1.12945	0.00173656	0.0423023
ENSG00000176170	SPHK1	426.961	175.854	678.067	3.85584	1.94705	2.10045e-05	0.00136214
ENSG00000176410	DNAJC30	341.47	515.185	167.754	0.32562	-1.61874	0.000737327	0.0225831
ENSG00000176454	LPCAT4	3859.55	1975.91	5743.19	2.90661	1.53934	5.37354e-06	0.000446941
ENSG00000176720	BOK	81.633	150.892	12.3742	0.0820073	-3.6081	0.00216999	0.0493298
ENSG00000176769	TCERG1L	72.9663	11.5772	134.355	11.6051	3.53669	0.00071394	0.0221058
ENSG00000176842	IRX5	8.21662	0.936732	15.4965	16.5432	4.04816	6.96147e-05	0.00354965
ENSG00000176845	METRNL	492.405	162.241	822.569	5.07003	2.342	0.00031136	0.0116164
ENSG00000176912	TYMSOS	42.1683	14.4972	69.8394	4.81743	2.26826	0.000438261	0.0151295
ENSG00000176956	LY6H	8.49849	0.883687	16.1133	18.2342	4.18857	5.39485e-05	0.00292522
ENSG00000177406	RP11-218M22.1	300.853	449.827	151.878	0.337637	-1.56645	0.00143907	0.0368492
ENSG00000177410	ZFAS1	5897.55	3563.94	8231.15	2.30956	1.20762	0.00036056	0.0130233
ENSG00000177425	PAWR	700.105	348.649	1051.56	3.0161	1.59268	0.00020158	0.00822468
ENSG00000177469	PTRF	358.354	129.559	587.148	4.53189	2.18011	5.09144e-06	0.000429786
ENSG00000177494	ZBED2	7842.88	971.089	14714.7	15.1528	3.92151	4.41112e-11	1.97976e-08
ENSG00000177602	GSG2	1070.26	279.367	1861.16	6.66204	2.73597	7.32616e-11	3.13297e-08
ENSG00000177606	JUN	5643.13	1043.66	10242.6	9.8141	3.29486	2.83094e-09	7.73051e-07
ENSG00000177663	IL17RA	4806.41	7128.75	2484.07	0.348458	-1.52094	6.78703e-06	0.000538803
ENSG00000177669	MBOAT4	107.59	173.448	41.7319	0.240602	-2.05528	0.000557219	0.0183433
ENSG00000177989	ODF3B	834.025	480.378	1187.67	2.47237	1.3059	0.00194294	0.0455396
ENSG00000177992	SPATA31E1	7.75885	0	15.5177	Inf	Inf	1.94196e-07	2.83964e-05
ENSG00000178026	LRRC75B	62.1694	27.9343	96.4044	3.45111	1.78706	0.00195666	0.0457192
ENSG00000178028	DMAP1	3327.29	4536.37	2118.22	0.466941	-1.09869	0.00185995	0.0441192
ENSG00000178175	ZNF366	171.446	260.284	82.6089	0.31738	-1.65572	0.0014189	0.0364411
ENSG00000178342	KCNG2	60.4392	8.55281	112.326	13.1332	3.71515	8.2413e-09	1.90601e-06
ENSG00000178403	NEUROG2	2.79188	0	5.58375	Inf	Inf	0.000990177	0.0280651
ENSG00000178573	MAF	16822.1	5095.94	28548.4	5.60218	2.48599	4.42068e-05	0.00248314
ENSG00000178607	ERN1	6277.4	9703.48	2851.32	0.293845	-1.76687	1.65256e-07	2.48872e-05
ENSG00000178732	GP5	250.57	377.326	123.814	0.328135	-1.60764	0.00091682	0.0265895
ENSG00000178795	GDPD4	4.26022	0.439168	8.08128	18.4013	4.20174	0.00164958	0.0407051
ENSG00000178814	OPLAH	232.757	82.4359	383.077	4.64697	2.21629	8.20773e-06	0.000632749
ENSG00000178860	MSC	352.811	544.494	161.128	0.295923	-1.75671	0.0016722	0.0411513
ENSG00000178977	LINC00324	553.173	826.099	280.246	0.339241	-1.55962	0.000506854	0.0170316
ENSG00000179104	TMTC2	619.866	278.929	960.802	3.44461	1.78434	4.78648e-05	0.00264624
ENSG00000179111	HES7	181.97	8.11853	355.822	43.8284	5.4538	2.09995e-19	8.65372e-16
ENSG00000179144	GIMAP7	11390.1	15444.2	7335.98	0.475	-1.074	0.00125201	0.0331118
ENSG00000179403	VWA1	60.7885	2.88135	118.696	41.1945	5.36438	1.43537e-05	0.000994883
ENSG00000179456	ZBTB18	4424.99	5972.44	2877.54	0.481803	-1.05348	0.00197025	0.0459894
ENSG00000179528	LBX2	124.263	47.2526	201.274	4.25953	2.09069	8.00207e-05	0.0039643
ENSG00000179593	ALOX15B	192.047	311.788	72.3073	0.231912	-2.10835	4.90604e-05	0.00269564
ENSG00000179639	FCER1A	91.0109	173.169	8.8526	0.0511211	-4.28994	0.000628376	0.0200593
ENSG00000179967	PPP1R14BP3	115.726	48.3694	183.083	3.7851	1.92033	0.000288344	0.0109195
ENSG00000180113	TDRD6	46.2413	87.4003	5.0823	0.0581497	-4.10408	0.000283387	0.0107768
ENSG00000180139	ACTA2-AS1	88.5248	140.287	36.7626	0.262053	-1.93207	0.000729506	0.0224041
ENSG00000180190	TDRP	28.2776	8.05769	48.4976	6.0188	2.58947	0.000129615	0.00582212
ENSG00000180228	PRKRA	2583.59	1493.44	3673.74	2.45992	1.29861	0.000448445	0.0154117
ENSG00000180539	C9orf139	730.126	242.378	1217.87	5.02469	2.32904	6.8411e-08	1.19042e-05
ENSG00000180758	GPR157	7089.69	1649.26	12530.1	7.59743	2.92551	7.00453e-17	1.44325e-13
ENSG00000180767	CHST13	8.10172	16.2034	0	0	#NAME?	0.00130528	0.0341225
ENSG00000180787	ZFP3	649.918	985.023	314.813	0.319599	-1.64566	0.000166939	0.00706471
ENSG00000180817	PPA1	5842.14	3220.56	8463.73	2.62803	1.39398	6.73666e-05	0.00346621
ENSG00000181017	OR56B2P	3.87723	0	7.75445	Inf	Inf	0.000160364	0.00688383
ENSG00000181027	FKRP	821.877	1228.86	414.898	0.33763	-1.56649	0.000170697	0.00717118
ENSG00000181036	FCRL6	42.8722	81.3449	4.39947	0.0540841	-4.20865	1.00172e-05	0.000744396
ENSG00000181074	OR52N4	119.002	41.8906	196.113	4.68155	2.22699	0.000899734	0.026161
ENSG00000181409	AATK	37.4302	59.7424	15.1181	0.253054	-1.98248	0.0018119	0.0434481
ENSG00000181577	C6orf223	393.23	116.047	670.413	5.77709	2.53034	0.000375033	0.0134177
ENSG00000181754	AMIGO1	1378.62	2140.87	616.376	0.28791	-1.79631	2.50717e-06	0.000243884
ENSG00000181873	IBA57	869.058	1336.21	401.904	0.300779	-1.73323	1.8238e-05	0.00121053
ENSG00000182134	TDRKH	1450.21	869.9	2030.53	2.33421	1.22293	0.00195661	0.0457192
ENSG00000182218	HHIPL1	83.7406	34.7354	132.746	3.82163	1.93419	0.000718097	0.0221748
ENSG00000182326	C1S	280.05	117.893	442.208	3.75093	1.90725	6.87465e-05	0.00351328
ENSG00000182463	TSHZ2	4399.5	2691.2	6107.81	2.26955	1.18241	0.00112619	0.0306241
ENSG00000182511	FES	1206.8	377.042	2036.55	5.40139	2.43333	1.51119e-09	4.50673e-07
ENSG00000182534	MXRA7	1118.13	658.798	1577.46	2.39445	1.25969	0.00157696	0.0393759
ENSG00000182575	NXPH3	17.3193	29.8856	4.75313	0.159044	-2.6525	0.000852545	0.0251437
ENSG00000182983	ZNF662	171.913	272.963	70.8622	0.259604	-1.94562	0.000251143	0.00972187
ENSG00000183049	CAMK1D	1585.48	2406.57	764.389	0.317626	-1.6546	7.64976e-06	0.000594792
ENSG00000183186	C2CD4C	10.5118	0.497564	20.526	41.2529	5.36642	6.2534e-05	0.00326951
ENSG00000183248	PRR36	188.17	41.6063	334.733	8.04525	3.00814	4.51145e-06	0.000389586
ENSG00000183250	LINC01547	87.9683	138.069	37.8676	0.274266	-1.86635	0.00100879	0.0284027
ENSG00000183317	EPHA10	420.85	24.4638	817.237	33.406	5.06203	7.65904e-17	1.5095e-13
ENSG00000183386	FHL3	1118.8	424.16	1813.45	4.27538	2.09605	1.30859e-06	0.000141572
ENSG00000183479	TREX2	118.751	184.97	52.5331	0.284009	-1.81599	0.00171418	0.0418888
ENSG00000183486	MX2	3609.4	4983.24	2235.56	0.448616	-1.15645	0.00100974	0.0284119
ENSG00000183570	PCBP3	1064.17	185.813	1942.53	10.4542	3.38601	1.23757e-15	1.80964e-12
ENSG00000183691	NOG	1800.67	2782.2	819.138	0.294421	-1.76405	4.32052e-06	0.000375439
ENSG00000183695	MRGPRX2	20.5088	1.59548	39.422	24.7085	4.62694	0.000218438	0.00875489
ENSG00000183775	KCTD16	42.2753	11.4654	73.0852	6.3744	2.67229	4.79173e-05	0.00264624
ENSG00000183963	SMTN	690.066	210.906	1169.23	5.54383	2.47088	8.37903e-05	0.00411547
ENSG00000184060	ADAP2	86.7614	133.72	39.8028	0.297658	-1.74827	0.00178585	0.0431058
ENSG00000184163	C1QTNF12	152.619	63.4222	241.815	3.81278	1.93084	0.000162527	0.00693725
ENSG00000184232	OAF	145.853	246.181	45.5254	0.184927	-2.43497	9.53244e-06	0.000715407
ENSG00000184293	CLECL1	107.65	183.258	32.043	0.174852	-2.51579	1.44586e-05	0.00100062
ENSG00000184441	AP001062.7	572.032	835.193	308.871	0.36982	-1.4351	0.0012802	0.0337
ENSG00000184492	FOXD4L1	17.317	29.77	4.86404	0.163387	-2.61363	0.00151584	0.038266
ENSG00000184588	PDE4B	5406.19	3234.66	7577.71	2.34266	1.22815	0.000684567	0.0214602
ENSG00000184659	FOXD4L4	12.0225	22.6738	1.37131	0.0604799	-4.0474	0.00118986	0.031746
ENSG00000184730	APOBR	1242.59	2246.97	238.221	0.106019	-3.23761	7.84701e-07	9.19134e-05
ENSG00000184867	ARMCX2	1257.38	547.653	1967.1	3.59187	1.84473	3.71847e-06	0.000333119
ENSG00000184995	IFNE	4.91273	9.82545	0	0	#NAME?	0.000446613	0.0153604
ENSG00000185031	SLC2A3P2	8.98577	17.5562	0.415314	0.0236562	-5.40164	0.000343194	0.0125561
ENSG00000185112	FAM43A	497.684	799.217	196.151	0.245429	-2.02662	3.135e-06	0.000290612
ENSG00000185186	LINC00313	4.9485	9.89699	0	0	#NAME?	0.00193011	0.0453091
ENSG00000185269	NOTUM	19.6441	6.78741	32.5008	4.7884	2.25954	0.00131221	0.034205
ENSG00000185386	MAPK11	1250.08	418.525	2081.64	4.97376	2.31434	1.43606e-08	3.08515e-06
ENSG00000185420	SMYD3	917.87	453	1382.74	3.05241	1.60995	0.000111995	0.00518561
ENSG00000185432	METTL7A	367.843	570.772	164.913	0.288931	-1.79121	0.000130518	0.00585201
ENSG00000185527	PDE6G	149.22	69.1581	229.282	3.31533	1.72915	0.000919784	0.0266417
ENSG00000185697	MYBL1	842.783	1235.77	449.792	0.363975	-1.45809	0.000413102	0.0144937
ENSG00000185736	ADARB2	2127.47	821.165	3433.78	4.1816	2.06405	0.000203443	0.0082635
ENSG00000185905	C16orf54	3252.01	5130.73	1373.3	0.267662	-1.90152	6.2941e-05	0.00327568
ENSG00000185924	RTN4RL1	14.942	25.8462	4.03782	0.156225	-2.67831	0.00211101	0.0483538
ENSG00000186088	GSAP	883.223	1277.63	488.816	0.382596	-1.38611	0.000675277	0.0212277
ENSG00000186148	AC013271.3	8.60933	1.16702	16.0516	13.7544	3.78182	0.000159588	0.0068635
ENSG00000186187	ZNRF1	3358.05	1288.19	5427.9	4.21358	2.07505	1.38969e-08	3.02859e-06
ENSG00000186197	EDARADD	117.345	199.881	34.809	0.174149	-2.52161	5.08137e-06	0.000429779
ENSG00000186350	RXRA	505.908	905.84	105.977	0.116994	-3.0955	1.87814e-11	9.1544e-09
ENSG00000186480	INSIG1	10503.2	5024.95	15981.5	3.18043	1.66922	5.99438e-05	0.00315849
ENSG00000186523	FAM86B1	197.271	293.629	100.913	0.343675	-1.54088	0.0021676	0.049326
ENSG00000186648	CARMIL3	457.669	86.7485	828.589	9.55163	3.25575	0.00032624	0.0120722
ENSG00000186654	PRR5	894.755	1270.01	519.499	0.40905	-1.28965	0.00139214	0.0358498
ENSG00000186806	VSIG10L	117.29	28.346	206.234	7.27557	2.86306	4.34918e-07	5.50198e-05
ENSG00000186891	TNFRSF18	2181.1	1127.53	3234.67	2.86882	1.52046	5.99154e-05	0.00315849
ENSG00000186907	RTN4RL2	47.8788	14.936	80.8216	5.41119	2.43595	8.73313e-05	0.00423393
ENSG00000186919	ZACN	1076.15	1881.73	270.556	0.14378	-2.79806	5.98114e-05	0.00315849
ENSG00000187045	TMPRSS6	1858.39	117.559	3599.22	30.6164	4.93623	1.95887e-26	1.77591e-22
ENSG00000187079	TEAD1	77.867	27.4714	128.263	4.66895	2.2231	0.000129723	0.00582212
ENSG00000187140	FOXD3	3.81675	0	7.63349	Inf	Inf	9.65785e-05	0.00457461
ENSG00000187164	SHTN1	159.153	277.06	41.245	0.148867	-2.74791	4.00247e-07	5.12519e-05
ENSG00000187186	RP11-195F19.5	107.101	37.004	177.199	4.78863	2.25961	4.74506e-05	0.00263272
ENSG00000187193	MT1X	262.478	390.863	134.092	0.343067	-1.54344	0.00218756	0.0495811
ENSG00000187240	DYNC2H1	291.564	520.033	63.0938	0.121326	-3.04303	2.56506e-07	3.57766e-05
ENSG00000187474	FPR3	84.1845	163.478	4.89088	0.0299176	-5.06286	4.38468e-08	8.11934e-06
ENSG00000187513	GJA4	27.5713	10.5764	44.5663	4.21376	2.07511	0.00191134	0.0449616
ENSG00000187559	FOXD4L3	73.8692	146.192	1.54593	0.0105747	-6.56325	0.000685649	0.0214792
ENSG00000187583	PLEKHN1	144.916	72.7205	217.112	2.98556	1.578	0.00210321	0.0481996
ENSG00000187726	DNAJB13	294.251	149.795	438.707	2.92872	1.55027	0.000848061	0.0250767
ENSG00000187800	PEAR1	45.2776	76.1894	14.3659	0.188555	-2.40694	0.00208074	0.0478054
ENSG00000187912	CLEC17A	251.032	41.0331	461.03	11.2356	3.49	1.13351e-06	0.000125321
ENSG00000188001	TPRG1	602.018	281.179	922.857	3.2821	1.71462	9.92408e-05	0.00466658
ENSG00000188070	C11orf95	389.205	577.772	200.639	0.347263	-1.5259	0.00129542	0.0339431
ENSG00000188130	MAPK12	491.527	192.332	790.721	4.11123	2.03957	3.1895e-06	0.000293862
ENSG00000188157	AGRN	2934.88	1632.61	4237.15	2.59533	1.37592	0.000774156	0.023533
ENSG00000188158	NHS	95.2342	34.2483	156.22	4.5614	2.18948	8.79602e-05	0.00425987
ENSG00000188263	IL17REL	27.5643	51.206	3.9225	0.0766023	-3.70647	0.000131049	0.00587001
ENSG00000188290	HES4	282.336	15.1831	549.489	36.1908	5.17755	2.91269e-11	1.36115e-08
ENSG00000188404	SELL	62857.3	33971.9	91742.7	2.70054	1.43325	1.4041e-05	0.000976669
ENSG00000188452	CERKL	1835.56	3007.55	663.571	0.220635	-2.18027	7.58107e-09	1.78057e-06
ENSG00000188505	NCCRP1	526.982	1024.8	29.1627	0.0284569	-5.13508	0.00110111	0.0302346
ENSG00000188611	ASAH2	300.821	139.199	462.442	3.32215	1.73212	0.000363063	0.0131032
ENSG00000188647	PTAR1	8671.25	5023.85	12318.7	2.45204	1.29398	0.00218012	0.0494619
ENSG00000188766	SPRED3	224.156	93.5597	354.753	3.79173	1.92286	0.000173344	0.00726889
ENSG00000188816	HMX2	12.8979	2.03465	23.7612	11.6783	3.54575	4.80941e-05	0.0026522
ENSG00000188822	CNR2	124.355	197.383	51.3266	0.260036	-1.94322	0.00130837	0.0341619
ENSG00000188906	LRRK2	72.5266	134.627	10.4266	0.0774483	-3.69062	3.34695e-07	4.42324e-05
ENSG00000188993	LRRC66	46.8234	19.5308	74.1159	3.79482	1.92403	0.00149681	0.037961
ENSG00000189058	APOD	324.835	109.091	540.578	4.95527	2.30896	2.95869e-06	0.000277572
ENSG00000189060	H1F0	1621.28	663.354	2579.2	3.88812	1.95907	0.000186605	0.00772495
ENSG00000189221	MAOA	156.173	19.1123	293.233	15.3426	3.93948	5.31337e-12	3.01069e-09
ENSG00000189269	DRICH1	59.566	104.869	14.263	0.136007	-2.87824	5.1867e-06	0.000435395
ENSG00000189319	FAM53B	2958.59	4318.88	1598.3	0.370072	-1.43412	3.29483e-05	0.00195747
ENSG00000196155	PLEKHG4	1642.49	2666.99	617.984	0.231715	-2.10957	0.00105272	0.0293453
ENSG00000196159	FAT4	12.6138	24.3971	0.830628	0.0340462	-4.87636	1.0921e-05	0.000798464
ENSG00000196189	SEMA4A	669.542	378.184	960.9	2.54083	1.3453	0.0016062	0.0398735
ENSG00000196218	RYR1	1511.83	322.852	2700.8	8.36543	3.06444	2.07032e-14	2.1329e-11
ENSG00000196220	SRGAP3	697.388	341.724	1053.05	3.08159	1.62367	0.000134929	0.0060141
ENSG00000196275	GTF2IRD2	1285.3	2088.2	482.402	0.231014	-2.11395	0.000602801	0.0195318
ENSG00000196337	CGB7	9.50799	2.00836	17.0076	8.4684	3.08209	0.00101453	0.0285113
ENSG00000196368	NUDT11	145.997	51.6641	240.329	4.65177	2.21778	3.36228e-05	0.00199231
ENSG00000196381	ZNF781	193.262	294.336	92.187	0.313203	-1.67483	0.000795816	0.0239685
ENSG00000196407	THEM5	571.815	258.591	885.04	3.42255	1.77507	9.60068e-05	0.00455229
ENSG00000196421	LINC00176	2352.55	311.928	4393.18	14.084	3.81598	0.000636102	0.0202347
ENSG00000196465	MYL6B	1704.77	660.087	2749.45	4.16529	2.05842	1.09552e-07	1.75476e-05
ENSG00000196549	MME	94.6206	162.326	26.9147	0.165806	-2.59243	6.07553e-06	0.000493555
ENSG00000196562	SULF2	169.746	276	63.4929	0.230047	-2.12	9.59419e-05	0.00455229
ENSG00000196569	LAMA2	33.8634	60.811	6.91584	0.113727	-3.13636	6.80828e-06	0.000539545
ENSG00000196632	WNK3	140.843	66.6338	215.052	3.22737	1.69036	0.00208492	0.047877
ENSG00000196653	ZNF502	98.6539	152.821	44.4866	0.291102	-1.7804	0.00154388	0.0387723
ENSG00000196693	ZNF33B	2178.68	3224.81	1132.56	0.351202	-1.50963	3.2163e-05	0.00191986
ENSG00000196754	S100A2	124.909	5.96173	243.857	40.9038	5.35416	2.06655e-06	0.00021051
ENSG00000196793	ZNF239	179.223	282.746	75.7015	0.267737	-1.90111	0.000292932	0.0110379
ENSG00000196922	ZNF252P	739.325	1063.94	414.714	0.389793	-1.35922	0.00118934	0.031746
ENSG00000196923	PDLIM7	593.749	265.984	921.514	3.46454	1.79266	4.68845e-05	0.0026109
ENSG00000197054	ZNF763	274.465	434.65	114.28	0.262923	-1.92729	9.25287e-05	0.00444785
ENSG00000197063	MAFG	3202.3	1828.04	4576.57	2.50355	1.32397	0.000219051	0.00876399
ENSG00000197093	GAL3ST4	3198.89	1308.91	5088.86	3.88786	1.95897	0.00109509	0.0301399
ENSG00000197121	PGAP1	3065.34	1107.1	5023.58	4.53759	2.18193	1.29035e-05	0.000918234
ENSG00000197208	SLC22A4	101.035	34.3842	167.687	4.87685	2.28595	7.48838e-05	0.00376976
ENSG00000197249	SERPINA1	649.656	106.976	1192.34	11.1459	3.47844	7.84575e-07	9.19134e-05
ENSG00000197272	IL27	8.47362	1.66458	15.2827	9.18108	3.19866	0.0007146	0.0221112
ENSG00000197405	C5AR1	167.995	299.117	36.8735	0.123274	-3.02006	3.65514e-05	0.00214621
ENSG00000197444	OGDHL	32.2949	4.90576	59.6841	12.1661	3.6048	6.39123e-07	7.62406e-05
ENSG00000197629	MPEG1	318.062	627.36	8.76411	0.0139698	-6.16154	4.53458e-06	0.000389714
ENSG00000197632	SERPINB2	20.6313	41.2626	0	0	#NAME?	7.46964e-10	2.47152e-07
ENSG00000197813	CTC-301O7.4	77.3576	120.784	33.9315	0.280928	-1.83173	0.00153292	0.038604
ENSG00000197857	ZNF44	1643.45	2306.45	980.446	0.425088	-1.23417	0.000837392	0.024826
ENSG00000197879	MYO1C	1818.46	942.338	2694.58	2.85946	1.51574	7.84921e-05	0.00390137
ENSG00000197905	TEAD4	40.0222	8.27933	71.765	8.66798	3.1157	3.38869e-06	0.000309073
ENSG00000197956	S100A6	10706.1	6637.57	14774.6	2.22591	1.15439	0.000472416	0.016077
ENSG00000197959	DNM3	450.338	157.061	743.614	4.73457	2.24323	0.000489647	0.0165393
ENSG00000197965	MPZL1	1858.93	947.993	2769.87	2.92182	1.54687	4.48343e-05	0.00251527
ENSG00000198028	ZNF560	13.8916	0.44987	27.3334	60.7583	5.92501	0.000835313	0.0248148
ENSG00000198033	TUBA3C	3.10646	0	6.21292	Inf	Inf	0.00135319	0.0350915
ENSG00000198053	SIRPA	497.669	870.46	124.879	0.143463	-2.80125	8.68876e-06	0.000664184
ENSG00000198055	GRK6	3474.32	5129.24	1819.39	0.35471	-1.49529	1.41137e-05	0.000979742
ENSG00000198133	TMEM229B	741.146	1408.4	73.8916	0.0524649	-4.2525	5.31465e-20	2.67681e-16
ENSG00000198171	DDRGK1	2844.2	1631.97	4056.44	2.48561	1.3136	0.000168875	0.00712101
ENSG00000198208	RPS6KL1	176.693	272.897	80.4902	0.294948	-1.76147	0.00136289	0.0352825
ENSG00000198211	RP11-566K11.2	65.6332	16.1466	115.12	7.12964	2.83383	7.08663e-06	0.000558673
ENSG00000198400	NTRK1	224.474	84.1965	364.751	4.33214	2.11508	4.15538e-05	0.00236341
ENSG00000198406	BZW1P2	1288.38	722.592	1854.16	2.56598	1.35951	0.000789484	0.0238426
ENSG00000198561	CTNND1	1777.49	986.572	2568.42	2.60337	1.38038	0.000380393	0.0135135
ENSG00000198673	FAM19A2	147.234	244.332	50.1364	0.205198	-2.28491	0.0012433	0.032939
ENSG00000198691	ABCA4	36.5258	0.746347	72.3052	96.8789	6.59811	5.89643e-14	5.04311e-11
ENSG00000198720	ANKRD13B	389.845	201.992	577.698	2.86	1.51602	0.0012344	0.032765
ENSG00000198727	MT-CYB	65355	96419.8	34290.2	0.355634	-1.49153	6.56226e-06	0.000524634
ENSG00000198743	SLC5A3	12206.8	5616.31	18797.4	3.34693	1.74284	1.50838e-07	2.27917e-05
ENSG00000198754	OXCT2	43.1013	14.9007	71.302	4.78516	2.25857	0.000284333	0.0108037
ENSG00000198795	ZNF521	41.1734	78.5765	3.7703	0.0479826	-4.38135	3.82738e-06	0.000341443
ENSG00000198796	ALPK2	2372.02	324.593	4419.44	13.6153	3.76716	1.75757e-08	3.69331e-06
ENSG00000198814	GK	2991.82	1055.13	4928.51	4.67101	2.22374	1.47822e-09	4.4376e-07
ENSG00000198825	INPP5F	3377.34	1253.56	5501.12	4.38838	2.13369	5.98943e-09	1.47555e-06
ENSG00000198838	RYR3	148.644	240.186	57.1015	0.237739	-2.07255	0.00011101	0.00515056
ENSG00000198839	ZNF277	1913.11	1158.94	2667.28	2.30148	1.20256	0.00139271	0.0358498
ENSG00000198846	TOX	551.131	786.566	315.697	0.401361	-1.31703	0.00200063	0.0464823
ENSG00000198848	CES1	16.1274	31.7903	0.464579	0.0146139	-6.09652	9.48098e-06	0.000715096
ENSG00000198910	L1CAM	557.104	108.116	1006.09	9.30566	3.21811	1.68287e-11	8.38291e-09
ENSG00000198932	GPRASP1	2812.75	3922.88	1702.62	0.434024	-1.20415	0.000838717	0.024849
ENSG00000198933	TBKBP1	1272.28	698.071	1846.49	2.64514	1.40334	0.000353207	0.0128498
ENSG00000198947	DMD	384.788	200.444	569.131	2.83935	1.50556	0.00182979	0.0436989
ENSG00000199785	SNORA52	2.77846	0	5.55692	Inf	Inf	0.000990391	0.0280651
ENSG00000199846	RNU1-72P	72.7265	1.13782	144.315	126.835	6.98681	3.67825e-19	1.38946e-15
ENSG00000200320	SNORA63	5.28438	0	10.5688	Inf	Inf	0.000183815	0.00763035
ENSG00000201136	RNU6-353P	9.65204	2.06141	17.2427	8.36451	3.06428	0.00118013	0.031598
ENSG00000202363	SNORA62	4.80859	0	9.61717	Inf	Inf	1.8167e-05	0.00121053
ENSG00000203416	FAM32BP	19.9693	37.2989	2.63968	0.070771	-3.8207	1.0784e-05	0.000789721
ENSG00000203618	GP1BB	29.1639	55.7498	2.57803	0.0462428	-4.43463	0.000634649	0.0202027
ENSG00000203685	STUM	19.0282	35.9798	2.07657	0.0577149	-4.11491	0.000391853	0.0138729
ENSG00000203697	CAPN8	18.2286	31.9448	4.51244	0.141257	-2.8236	0.000305006	0.0114453
ENSG00000203710	CR1	484.8	864.658	104.942	0.121368	-3.04254	1.39735e-10	5.60549e-08
ENSG00000203782	LOR	19.0561	37.0308	1.08136	0.0292015	-5.09781	0.000968258	0.0277266
ENSG00000203952	CCDC160	32.362	3.79958	60.9245	16.0345	4.00311	0.00169964	0.0416238
ENSG00000204103	MAFB	45.3707	90.7414	0	0	#NAME?	5.52583e-08	9.90063e-06
ENSG00000204131	NHSL2	398.632	689.593	107.671	0.156138	-2.67911	1.38873e-08	3.02859e-06
ENSG00000204335	SP5	12.2641	0	24.5281	Inf	Inf	1.16952e-09	3.62692e-07
ENSG00000204410	MSH5	228.032	117.554	338.51	2.87961	1.52587	0.00203551	0.0470737
ENSG00000204472	AIF1	115.913	32.4357	199.39	6.14723	2.61994	3.69839e-06	0.000331976
ENSG00000204487	LTB	1391.07	2023.58	758.57	0.374865	-1.41556	0.000876488	0.025633
ENSG00000204588	LINC01123	46.9466	10.2067	83.6866	8.19919	3.03548	1.34063e-06	0.000144534
ENSG00000204618	RNF39	15.9262	4.65202	27.2003	5.84698	2.54769	0.000871744	0.0255716
ENSG00000204839	MROH6	342.811	153.705	531.916	3.46063	1.79103	0.000248989	0.00966323
ENSG00000204936	CD177	13.2623	25.5954	0.929158	0.0363018	-4.78382	0.00177902	0.0430096
ENSG00000205089	CCNI2	165.657	273.079	58.2345	0.213251	-2.22937	3.23415e-05	0.00192647
ENSG00000205143	ARID3C	18.1361	3.32917	32.943	9.89527	3.30674	1.35393e-05	0.00094859
ENSG00000205336	ADGRG1	410.34	676.498	144.181	0.213128	-2.23021	0.000124364	0.00564306
ENSG00000205424	AL592528.1	14.7641	2.28634	27.2419	11.915	3.57471	0.00149647	0.037961
ENSG00000205436	EXOC3L4	6.50144	13.0029	0	0	#NAME?	6.22084e-05	0.00325625
ENSG00000205593	DENND6B	519.982	223.795	816.169	3.64694	1.86669	0.000810289	0.0242926
ENSG00000205693	MANSC4	9.84755	17.8861	1.80905	0.101143	-3.30553	0.00106521	0.0295869
ENSG00000205755	CRLF2	571.613	1017.85	125.377	0.123179	-3.02117	4.99569e-06	0.000424868
ENSG00000206047	DEFA1	370.783	740.485	1.08136	0.00146033	-9.41949	2.58832e-06	0.000249635
ENSG00000206077	ZDHHC11B	253.739	405.778	101.699	0.250628	-1.99638	0.00174611	0.0425086
ENSG00000206203	TSSK2	17.0978	29.5229	4.67262	0.158271	-2.65953	0.000932366	0.0268856
ENSG00000206394	CLIC1	1249.72	637.537	1861.9	2.92046	1.5462	0.00123667	0.0328019
ENSG00000206428	AIF1	123.898	48.4061	199.39	4.11911	2.04233	0.000244188	0.00951766
ENSG00000206437	LTB	1398.45	2037.8	759.11	0.372515	-1.42463	0.000628936	0.0200631
ENSG00000206530	CFAP44	1251.85	2090.68	413.026	0.197556	-2.33967	2.78103e-09	7.65242e-07
ENSG00000206695	RNU6-442P	4.6292	9.2584	0	0	#NAME?	0.000581869	0.0190304
ENSG00000206760	SNORA6	2.89041	0	5.78081	Inf	Inf	0.000988687	0.0280651
ENSG00000206799	SNORA32	6.0153	0	12.0306	Inf	Inf	4.02265e-06	0.000353598
ENSG00000206811	SNORA10	4.39327	0	8.78654	Inf	Inf	4.11027e-05	0.0023525
ENSG00000207112	SNORA25	6.91584	0	13.8317	Inf	Inf	0.0011538	0.0311319
ENSG00000210082	MT-RNR2	1479.56	857.258	2101.85	2.45183	1.29386	0.000398047	0.0140526
ENSG00000210825	SNORA40	8.59732	0	17.1946	Inf	Inf	1.09452e-07	1.75476e-05
ENSG00000211591	MIR762	5.62682	0	11.2536	Inf	Inf	0.000233762	0.00923035
ENSG00000211592	IGKC	437.87	823.529	52.211	0.0633992	-3.97939	9.74309e-16	1.52295e-12
ENSG00000211598	IGKV4-1	28.0268	53.2662	2.78747	0.052331	-4.25619	1.79405e-07	2.63185e-05
ENSG00000211644	IGLV1-51	31.5534	53.802	9.30479	0.172945	-2.53161	0.000273503	0.0104624
ENSG00000211648	IGLV1-47	7.9774	14.8734	1.08136	0.0727038	-3.78183	0.000529558	0.0176668
ENSG00000211666	IGLV2-14	78.6665	154.103	3.22962	0.0209575	-5.57639	3.39972e-14	3.08219e-11
ENSG00000211667	IGLV3-12	44.6124	89.2247	0	0	#NAME?	3.55587e-10	1.32121e-07
ENSG00000211668	IGLV2-11	7.37126	13.8134	0.929158	0.0672651	-3.894	0.000972186	0.0278039
ENSG00000211673	IGLV3-1	6.85501	12.7809	0.929158	0.0726992	-3.78192	0.00147698	0.0376131
ENSG00000211675	IGLC1	49.9373	97.087	2.78747	0.0287111	-5.12225	3.62208e-11	1.65848e-08
ENSG00000211677	IGLC2	128.143	245.82	10.4658	0.0425752	-4.55384	3.17405e-13	2.48068e-10
ENSG00000211679	IGLC3	44.0846	82.1252	6.04393	0.0735941	-3.76427	1.00762e-07	1.64893e-05
ENSG00000211683	KB-1572G7.3	27.5934	44.5666	10.6201	0.238297	-2.06917	0.00170836	0.0417748
ENSG00000211895	IGHA1	191.977	337.924	46.0297	0.136213	-2.87606	3.27019e-07	4.35993e-05
ENSG00000211896	IGHG1	47.54	91.8997	3.18036	0.0346068	-4.8528	1.59621e-09	4.69846e-07
ENSG00000211897	IGHG3	21.5544	37.601	5.50766	0.146476	-2.77126	0.000328379	0.0121316
ENSG00000211898	IGHD	21.2691	42.1228	0.415314	0.0098596	-6.66426	0.000883829	0.0257978
ENSG00000211899	IGHM	342.184	647.524	36.8443	0.0569003	-4.13542	1.92179e-15	2.48899e-12
ENSG00000211938	IGHV3-7	5.94981	11.8996	0	0	#NAME?	0.000118212	0.00542363
ENSG00000211949	IGHV3-23	9.32765	18.1146	0.540678	0.0298476	-5.06624	3.0578e-05	0.00184322
ENSG00000212123	PRR22	115.335	205.061	25.6095	0.124887	-3.0013	0.000216776	0.0087037
ENSG00000212237	RNA5SP18	18.5137	0.44987	36.5776	81.307	6.34531	4.75099e-10	1.68252e-07
ENSG00000212743	RP11-563J2.3	530.216	203.784	856.649	4.20371	2.07166	2.60732e-06	0.000250402
ENSG00000212747	FAM127C	70.8493	16.6816	125.017	7.49432	2.9058	1.23563e-06	0.00013432
ENSG00000212864	RNF208	165.475	61.9649	268.986	4.34093	2.11801	5.63355e-05	0.00302505
ENSG00000213018	AL590762.11	46.7341	17.0439	76.4243	4.48398	2.16478	0.000363828	0.0131163
ENSG00000213071	LPAL2	56.3343	96.9863	15.6823	0.161696	-2.62864	0.000564193	0.0185325
ENSG00000213085	CFAP45	94.7522	19.7172	169.787	8.61114	3.1062	1.26612e-07	1.97228e-05
ENSG00000213719	CLIC1	1246.87	635.695	1858.04	2.92285	1.54738	0.00114003	0.0309076
ENSG00000213871	TAF9BP1	22.4688	7.10735	37.8303	5.3227	2.41216	0.00204659	0.0472122
ENSG00000214128	TMEM213	469.178	93.0832	845.274	9.08084	3.18283	9.03278e-12	4.81713e-09
ENSG00000214274	ANG	68.0453	22.7976	113.293	4.96952	2.31311	0.000118658	0.00543724
ENSG00000214278	CTD-2228K2.2	9.9111	1.56629	18.2559	11.6555	3.54294	0.000107856	0.00501447
ENSG00000214301	RP11-91K8.4	26.5406	7.69991	45.3812	5.89374	2.55918	0.00122051	0.032449
ENSG00000214725	CDIPT-AS1	25.9214	1.75667	50.0862	28.512	4.83349	0.00217027	0.0493298
ENSG00000214900	LINC01588	1912.52	1092.97	2732.07	2.49968	1.32174	0.000593856	0.0193387
ENSG00000215068	AC025171.1	474.236	732.994	215.477	0.293968	-1.76627	9.39401e-05	0.00449131
ENSG00000215105	TTC3P1	140.331	216.886	63.776	0.294052	-1.76585	0.000654196	0.0206942
ENSG00000215190	LINC00680	491.297	800.25	182.344	0.227859	-2.13379	2.44196e-06	0.000239597
ENSG00000215244	RP11-563J2.2	540.838	220.009	861.666	3.91649	1.96956	8.18991e-06	0.000632451
ENSG00000215475	SIAH3	282.264	59.6391	504.889	8.46573	3.08163	0.000136028	0.00605116
ENSG00000216378	RP3-344J20.1	7.41228	0.44987	14.3747	31.953	4.99788	1.5538e-05	0.00107042
ENSG00000216809	RP11-57K17.1	41.1857	75.3178	7.05359	0.093651	-3.41656	8.32412e-07	9.65045e-05
ENSG00000217078	RP1-13D10.3	12.4364	24.4082	0.464579	0.0190337	-5.7153	2.353e-06	0.000231873
ENSG00000217442	SYCE3	26.2677	1.78878	50.7466	28.3694	4.82626	8.03937e-05	0.00397843
ENSG00000217801	RP11-465B22.3	1451.56	528.257	2374.87	4.49567	2.16854	3.69694e-08	7.0118e-06
ENSG00000217825	AC099552.4	495.817	88.3134	903.321	10.2286	3.35453	3.41648e-12	2.03775e-09
ENSG00000218073	RP1-13D10.2	22.7979	42.214	3.38182	0.0801113	-3.64185	5.93322e-06	0.000485474
ENSG00000219039	AC005102.1	4.25378	8.50756	0	0	#NAME?	0.00100686	0.0283689
ENSG00000219463	RPSAP42	4.29756	0	8.59512	Inf	Inf	0.000147521	0.00646099
ENSG00000219891	ZSCAN12P1	43.2875	14.6597	71.9153	4.90565	2.29445	0.000364004	0.0131163
ENSG00000220008	LINGO3	956.359	1426.49	486.232	0.34086	-1.55275	0.000189922	0.00784075
ENSG00000221496	U3	6.84311	0	13.6862	Inf	Inf	0.000742134	0.0226844
ENSG00000221817	PPP3CB-AS1	661.452	1188.35	134.555	0.113228	-3.14269	2.21578e-12	1.41466e-09
ENSG00000221866	PLXNA4	54.4374	90.7633	18.1114	0.199546	-2.32521	0.000112893	0.00521655
ENSG00000221887	HMSD	296.257	76.8116	515.703	6.71386	2.74714	0.000385032	0.0136616
ENSG00000222041	CYTOR	1287.36	732.878	1841.84	2.51315	1.3295	0.000797002	0.0239735
ENSG00000222585	RNA5SP494	16.1625	3.36042	28.9645	8.61931	3.10757	9.40419e-05	0.00449131
ENSG00000223401	RP11-211G3.2	268.253	15.9106	520.595	32.72	5.0321	2.16841e-08	4.42766e-06
ENSG00000223448	LTB	1391.42	2024.28	758.57	0.374736	-1.41605	0.000870975	0.0255716
ENSG00000223486	AC092198.1	11.4401	1.3759	21.5044	15.6293	3.96618	1.56101e-05	0.00107376
ENSG00000223639	CLIC1	1247.08	635.695	1858.46	2.9235	1.5477	0.00112151	0.0305702
ENSG00000223654	FLOT1	681.321	347.069	1015.57	2.92614	1.549	0.000323994	0.0120284
ENSG00000223741	PSMD4P1	24.0187	0.669454	47.3679	70.756	6.14478	6.51526e-11	2.83978e-08
ENSG00000223855	HRAT92	38.4557	14.9928	61.9186	4.1299	2.04611	0.000988957	0.0280651
ENSG00000223960	AC009948.5	1917.86	896.308	2939.41	3.27947	1.71346	4.6865e-06	0.000399322
ENSG00000224003	YES1P1	75.508	17.8149	133.201	7.47695	2.90245	7.32116e-07	8.6424e-05
ENSG00000224049	RP11-30O15.1	4.56861	0.439168	8.69805	19.8058	4.30785	0.00114441	0.0310079
ENSG00000224145	TRIM15	3.53084	0.248782	6.8129	27.385	4.77531	0.00184883	0.0439216
ENSG00000224187	LINC01991	11.3381	0.674805	22.0014	32.6041	5.02698	1.05003e-06	0.000116948
ENSG00000224406	LINC02052	14.3686	0.219584	28.5176	129.871	7.02094	0.000542956	0.0180045
ENSG00000224429	LINC00539	284.207	136.894	431.52	3.15221	1.65636	0.000872131	0.0255716
ENSG00000224660	SH3BP5-AS1	2945.16	4384.48	1505.84	0.343447	-1.54184	1.576e-05	0.00108079
ENSG00000224713	AC025165.8	18.2725	6.02792	30.5172	5.06264	2.33989	0.0011012	0.0302346
ENSG00000224740	FLOT1	1370.44	822.317	1918.57	2.33313	1.22226	0.00133916	0.0347898
ENSG00000224747	MTCYBP21	23.0526	5.18619	40.919	7.89	2.98002	4.89693e-05	0.00269391
ENSG00000224863	LINC01398	7.55465	14.1801	0.929158	0.0655253	-3.9318	0.000758691	0.023134
ENSG00000224950	RP5-1086K13.1	157.823	286.311	29.3341	0.102455	-3.28693	4.69586e-09	1.19586e-06
ENSG00000225079	FTH1P22	171.615	53.5157	289.713	5.41362	2.43659	5.51924e-06	0.000455714
ENSG00000225177	RP11-390P2.4	42.3195	9.52898	75.11	7.88227	2.97861	4.32339e-06	0.000375439
ENSG00000225285	LINC01770	12.4755	0.224935	24.726	109.925	6.78038	7.43313e-05	0.00374799
ENSG00000225377	NRSN2-AS1	103.651	47.1853	160.117	3.39336	1.76271	0.00117077	0.0314403
ENSG00000225511	LINC00475	12.9279	0.995129	24.8606	24.9823	4.64283	8.08898e-07	9.42605e-05
ENSG00000225535	LINC01393	7.14291	13.4552	0.830628	0.0617329	-4.01782	0.00108853	0.0300324
ENSG00000225556	C2CD4D	356.469	144.131	568.808	3.94647	1.98056	0.000476521	0.0161936
ENSG00000225603	RP11-325P15.1	42.5691	74.0401	11.0982	0.149894	-2.73799	0.000443175	0.0152537
ENSG00000225635	DDAH2	99.9019	45.2065	154.597	3.4198	1.77391	0.000981691	0.0279855
ENSG00000225756	DBH-AS1	2118.49	1218.7	3018.27	2.47662	1.30838	0.000415392	0.0145628
ENSG00000225783	MIAT	39260.8	12764.7	65756.9	5.15146	2.36498	6.75475e-13	4.71234e-10
ENSG00000225794	AC073321.4	4.00884	0.248782	7.7689	31.2277	4.96475	0.000796307	0.0239685
ENSG00000225855	RUSC1-AS1	1265.14	735.616	1794.66	2.43968	1.28669	0.000597435	0.0194242
ENSG00000225883	BMS1P11	12.9439	3.56395	22.3239	6.2638	2.64704	0.00177397	0.0429104
ENSG00000226024	COX5BP7	35.6756	3.98051	67.3707	16.9251	4.08109	5.19128e-08	9.41283e-06
ENSG00000226025	LGALS17A	267.628	76.8048	458.451	5.96904	2.5775	0.000120736	0.00552266
ENSG00000226248	CLIC1	1247.08	635.695	1858.46	2.9235	1.5477	0.00112151	0.0305702
ENSG00000226261	AC064836.3	14.7894	29.5788	0	0	#NAME?	0.00116847	0.0314039
ENSG00000226417	CLIC1	1246.6	635.695	1857.5	2.922	1.54696	0.00113157	0.0307334
ENSG00000226434	RP11-1L9.1	16.6861	1.13782	32.2344	28.33	4.82426	0.002131	0.0486704
ENSG00000226605	AC007098.1	4.27293	0	8.54586	Inf	Inf	6.27807e-05	0.00327568
ENSG00000226651	CLIC1	1246.87	635.695	1858.04	2.92285	1.54738	0.00114003	0.0309076
ENSG00000226705	SDCBPP1	26.5905	4.36625	48.8147	11.18	3.48285	0.00207632	0.047728
ENSG00000226777	FAM30A	87.9979	162.766	13.2296	0.08128	-3.62096	1.21764e-06	0.000133646
ENSG00000226855	RPSAP17	10.4511	1.15632	19.7458	17.0765	4.09394	2.29212e-05	0.00146547
ENSG00000226859	LINC02051	15.7766	0.439168	31.114	70.8476	6.14665	1.82129e-05	0.00121053
ENSG00000226890	LA16c-395F10.1	8.03628	16.0726	0	0	#NAME?	1.23951e-05	0.000884833
ENSG00000226945	RP11-564A8.4	54.0807	90.1238	18.0377	0.200143	-2.3209	0.000191976	0.00791833
ENSG00000227039	ITGB2-AS1	1247.84	2197.5	298.186	0.135694	-2.88157	0.000461066	0.0157856
ENSG00000227145	IL21-AS1	443.831	43.7173	843.945	19.3046	4.27087	5.12736e-10	1.77422e-07
ENSG00000227147	TRIM15	4.29039	0.248782	8.332	33.4912	5.06571	0.000998011	0.0282044
ENSG00000227317	DDAH2	97.7234	45.2065	150.24	3.32343	1.73267	0.00144425	0.0369457
ENSG00000227472	TRIM10	4.99782	0.444519	9.55111	21.4864	4.42535	0.000552766	0.0182099
ENSG00000227508	LINC01624	67.5119	125.5	9.52428	0.075891	-3.71993	8.23921e-09	1.90601e-06
ENSG00000227999	MTND5P1	28.0011	8.62389	47.3782	5.49384	2.45781	0.000292911	0.0110379
ENSG00000228128	DDAH2	99.9019	45.2065	154.597	3.4198	1.77391	0.000981691	0.0279855
ENSG00000228203	RNF144A-AS1	625.938	336.85	915.027	2.71643	1.44171	0.00107913	0.029831
ENSG00000228288	PCAT6	30.9988	10.0364	51.9611	5.17727	2.37219	0.000394848	0.0139505
ENSG00000228314	CYP4F29P	48.537	81.0011	16.0728	0.198427	-2.33332	0.000196875	0.00806903
ENSG00000228526	MIR34AHG	615.57	156.212	1074.93	6.88119	2.78266	4.44834e-10	1.60034e-07
ENSG00000228549	RP11-108M9.3	53.7357	94.084	13.3875	0.142293	-2.81307	1.15391e-05	0.000836085
ENSG00000228601	RPL39P	3.82177	0	7.64353	Inf	Inf	0.000150445	0.00652814
ENSG00000228672	PROB1	387.545	133.754	641.336	4.79491	2.2615	2.84551e-06	0.000267608
ENSG00000228784	LINC00954	783.753	1160.09	407.414	0.351192	-1.50967	0.000408208	0.0143554
ENSG00000228804	RP11-211G3.3	15.1944	1.32821	29.0607	21.8796	4.45152	1.00388e-06	0.00011236
ENSG00000229106	BTBD6P1	8.68228	17.3646	0	0	#NAME?	7.40856e-05	0.00373975
ENSG00000229119	CTB-63M22.1	9865.67	6092.44	13638.9	2.23866	1.16263	0.000571816	0.0187286
ENSG00000229186	ADAM1A	118.217	213.959	22.4751	0.105044	-3.25094	0.00117888	0.0315832
ENSG00000229191	RP11-168O16.1	208.944	32.6045	385.283	11.8169	3.56277	1.00145e-07	1.64893e-05
ENSG00000229195	AC009495.4	7.13925	13.8632	0.415314	0.029958	-5.06091	0.00078882	0.0238426
ENSG00000229207	SERPINH1P1	9.85338	1.11397	18.5928	16.6905	4.06096	3.59546e-05	0.00211665
ENSG00000229346	TRIM10	4.9256	0.219584	9.63161	43.863	5.45493	0.000163516	0.0069598
ENSG00000229353	TNXB	101.618	33.9874	169.249	4.97977	2.31608	4.95501e-05	0.00271597
ENSG00000229373	LINC00452	13.2493	23.559	2.93967	0.124779	-3.00255	0.000597556	0.0194242
ENSG00000229376	CICP3	36.5767	59.0362	14.1172	0.239128	-2.06414	0.00128837	0.0338441
ENSG00000229381	TRIM10	5.4036	0.219584	10.5876	48.2167	5.59146	7.78508e-05	0.003878
ENSG00000229590	MSX2P1	76.3566	122.972	29.7412	0.241853	-2.0478	0.000245565	0.00956311
ENSG00000229628	AC073115.7	6.81798	12.7068	0.929158	0.0731229	-3.77353	0.00158958	0.039591
ENSG00000229664	RP11-536K7.5	48.5446	12.7591	84.3302	6.60943	2.72453	1.28241e-05	0.000914021
ENSG00000229781	AC013444.1	4.44971	8.89942	0	0	#NAME?	0.000815232	0.0244006
ENSG00000229922	RP11-240M16.1	59.2748	16.351	102.199	6.25029	2.64392	1.35087e-05	0.000947909
ENSG00000230002	ALMS1-IT1	104.692	44.5118	164.872	3.70399	1.88908	0.000642381	0.0203773
ENSG00000230332	RNF39	15.9262	4.65202	27.2003	5.84698	2.54769	0.000871744	0.0255716
ENSG00000230467	RNF39	11.7708	3.46651	20.075	5.79114	2.53385	0.00203643	0.0470737
ENSG00000230479	AP000695.6	65.4834	1.32821	129.639	97.6043	6.60887	2.24081e-08	4.53465e-06
ENSG00000230533	RP11-95M15.1	10.4446	2.25715	18.632	8.25468	3.04521	0.000538253	0.0178617
ENSG00000230587	AC093609.1	148.268	48.8701	247.666	5.06785	2.34137	2.19556e-05	0.0014077
ENSG00000230596	GPAA1P2	57.4016	9.59272	105.21	10.9677	3.45519	6.85419e-08	1.19042e-05
ENSG00000230606	AC159540.1	3576.85	5748.04	1405.66	0.244546	-2.03182	7.01003e-09	1.67245e-06
ENSG00000230650	AC112229.1	11.4963	1.10862	21.8841	19.7399	4.30304	5.68707e-06	0.000467867
ENSG00000230685	CLIC1	1212.81	573.749	1851.87	3.22767	1.69049	7.01151e-05	0.00356713
ENSG00000230961	MSH5	51.4019	11.1192	91.6846	8.24562	3.04363	1.34235e-06	0.000144534
ENSG00000231074	HCG18	1573.36	2182.15	964.576	0.442031	-1.17778	0.0021932	0.049684
ENSG00000231160	KLF3-AS1	611.292	1006.06	216.521	0.215216	-2.21614	4.86311e-07	6.03864e-05
ENSG00000231216	GS1-600G8.3	5.67441	0.224935	11.1239	49.4537	5.62801	5.44636e-05	0.00294962
ENSG00000231314	LTB	1390.85	2023.13	758.57	0.374948	-1.41524	0.000886468	0.0258416
ENSG00000231333	RPL34P6	20.5906	2.54827	38.633	15.1605	3.92224	8.7937e-07	0.000100408
ENSG00000231467	RP5-1170K4.7	65.6345	3.34192	127.927	38.2795	5.2585	3.22777e-09	8.70922e-07
ENSG00000231621	AC013264.2	133.355	245.567	21.143	0.086099	-3.53786	0.000835918	0.0248148
ENSG00000231752	EMBP1	157.364	242.984	71.745	0.295266	-1.75991	0.00079481	0.0239685
ENSG00000231808	LINC01388	15.6002	27.2555	3.94493	0.144739	-2.78848	0.000604415	0.0195561
ENSG00000231826	LINC01819	88.6299	28.0671	149.193	5.31557	2.41022	2.51684e-05	0.00158898
ENSG00000231880	RP11-76I23.7	11.8005	21.2781	2.32289	0.109168	-3.19537	0.000639029	0.0202994
ENSG00000231941	HCG4B	110.928	46.3509	175.506	3.78646	1.92085	0.000670907	0.0211343
ENSG00000232022	FAAHP1	102.297	158.914	45.6798	0.28745	-1.79861	0.0011779	0.0315754
ENSG00000232043	RP4-530I15.9	207.617	73.8901	341.344	4.61961	2.20777	2.49548e-05	0.00157769
ENSG00000232053	AC009784.3	32.9097	10.5208	55.2985	5.25611	2.394	0.000420908	0.0146869
ENSG00000232354	VIPR1-AS1	186.607	296.766	76.448	0.257603	-1.95678	0.000172388	0.0072355
ENSG00000232411	AC009495.3	11.4972	21.6992	1.29521	0.059689	-4.06639	9.84465e-05	0.00464114
ENSG00000232434	C9orf172	462.121	178.819	745.424	4.16858	2.05956	8.67202e-06	0.000664024
ENSG00000232586	KIAA1614-AS1	18.3311	31.2799	5.38229	0.172068	-2.53895	0.00151227	0.0382271
ENSG00000232721	RP11-403I13.5	290.905	511.041	70.7689	0.13848	-2.85225	1.81554e-08	3.75792e-06
ENSG00000232803	SLCO4A1-AS1	34.6819	14.1831	55.1807	3.89061	1.96	0.00218182	0.0494758
ENSG00000232987	LINC01219	27.2066	3.02734	51.3859	16.974	4.08525	3.44767e-08	6.66476e-06
ENSG00000233056	ERVH48-1	974.91	280.808	1669.01	5.94361	2.57134	5.08621e-10	1.77352e-07
ENSG00000233076	DDAH2	99.9019	45.2065	154.597	3.4198	1.77391	0.000981691	0.0279855
ENSG00000233121	VN1R20P	7.3417	13.602	1.08136	0.0794995	-3.65291	0.00104138	0.0291408
ENSG00000233184	RP11-421L21.3	707.302	1031.32	383.284	0.371643	-1.42801	0.000834334	0.0248148
ENSG00000233215	LINC01687	17.8531	5.17548	30.5308	5.89912	2.5605	0.00179734	0.0432679
ENSG00000233235	RP5-908D6.1	6.0945	11.7244	0.464579	0.0396249	-4.65745	0.00072868	0.022394
ENSG00000233264	AC006042.8	94.7324	27.0269	162.438	6.01024	2.58742	3.94905e-06	0.000351001
ENSG00000233387	RP11-342D11.3	39.9663	67.4006	12.5321	0.185934	-2.42714	0.000122932	0.0055893
ENSG00000233421	LINC01783	59.9776	109.078	10.8776	0.099723	-3.32593	0.000438266	0.0151295
ENSG00000233461	RP11-295G20.2	111.737	37.4827	185.991	4.96204	2.31093	0.000310708	0.0116112
ENSG00000233818	AP000695.4	54.9922	2.53513	107.449	42.3842	5.40546	6.09183e-06	0.000493994
ENSG00000233978	AC016735.3	3.58512	0.219584	6.95066	31.6537	4.9843	0.00119776	0.0319193
ENSG00000234232	RP11-353N4.5	105.97	173.586	38.3545	0.220954	-2.17818	0.000160955	0.00689441
ENSG00000234292	RP11-213H15.1	6.66554	1.3866	11.9445	8.6142	3.10672	0.00174961	0.0425253
ENSG00000234420	ZNF37BP	3081.82	4355.73	1807.91	0.415065	-1.26859	0.000368975	0.0132464
ENSG00000234484	RP1-55C23.7	21.7369	37.4029	6.07076	0.162307	-2.6232	0.000512637	0.0171865
ENSG00000234546	LINC01759	28.3235	7.59506	49.0519	6.45839	2.69117	6.28893e-05	0.00327568
ENSG00000234617	SNRK-AS1	26.6377	50.0234	3.25205	0.0650106	-3.94318	9.17879e-07	0.000104019
ENSG00000234750	CTD-2666L21.2	77.6649	133.532	21.7979	0.163241	-2.61492	1.40478e-05	0.000976669
ENSG00000234753	FOXP4-AS1	7.37073	0.68795	14.0535	20.4281	4.35248	6.31716e-05	0.00328391
ENSG00000234770	GULOP	11.2369	20.151	2.32289	0.115274	-3.11685	0.0009555	0.0273958
ENSG00000234814	SVILP1	650.06	198.084	1102.03	5.56346	2.47598	2.47244e-07	3.50237e-05
ENSG00000235022	RNF39	17.5659	5.33462	29.7972	5.58562	2.48172	0.00115283	0.0311319
ENSG00000235025	TRIM10	4.99782	0.444519	9.55111	21.4864	4.42535	0.000552766	0.0182099
ENSG00000235034	C19orf81	17.4112	0.995129	33.8273	33.9929	5.08716	1.06033e-08	2.40324e-06
ENSG00000235304	LINC01281	608.01	109.577	1106.44	10.0974	3.33592	4.89033e-13	3.51871e-10
ENSG00000235333	PVRIG2P	220.145	400.746	39.5437	0.0986753	-3.34117	1.13999e-06	0.000125732
ENSG00000235346	HLA-G	11.7745	2.70946	20.8396	7.69142	2.94325	0.000600152	0.0194599
ENSG00000235532	LINC00402	283.007	525.057	40.9574	0.0780056	-3.68028	2.72403e-12	1.69151e-09
ENSG00000235576	LINC01871	264.856	450.526	79.1869	0.175765	-2.50828	0.000683737	0.021449
ENSG00000235588	AIF1	123.898	48.4061	199.39	4.11911	2.04233	0.000244188	0.00951766
ENSG00000235592	GS1-600G8.4	12.7459	0.936732	24.555	26.2134	4.71223	6.22115e-07	7.46045e-05
ENSG00000235823	OLMALINC	491.907	248.064	735.749	2.96597	1.5685	0.000545715	0.0180564
ENSG00000235887	RP11-763B22.6	4.00889	8.01779	0	0	#NAME?	0.00139234	0.0358498
ENSG00000235905	TRIM15	3.53084	0.248782	6.8129	27.385	4.77531	0.00184883	0.0439216
ENSG00000235944	ZNF815P	1078.65	1664.5	492.794	0.296061	-1.75603	1.19087e-05	0.000859722
ENSG00000236213	AC006369.2	96.5068	155.599	37.4142	0.240452	-2.05618	0.000904978	0.0262797
ENSG00000236221	TNXB	32.3484	11.3675	53.3293	4.69138	2.23001	0.0008316	0.0247677
ENSG00000236237	LTB	1391.19	2023.8	758.57	0.374824	-1.41572	0.000871502	0.0255716
ENSG00000236255	AC009404.2	755.904	407.778	1104.03	2.70743	1.43693	0.000512977	0.0171865
ENSG00000236271	FLOT1	2895.8	1688.67	4102.94	2.42969	1.28077	0.000345305	0.0126231
ENSG00000236320	SLFN14	145.733	245.462	46.0049	0.187422	-2.41564	1.03668e-05	0.000765355
ENSG00000236481	LINC02195	76.2784	12.5268	140.03	11.1784	3.48265	1.51467e-08	3.23867e-06
ENSG00000236591	RP11-162J8.3	96.5263	11.745	181.308	15.437	3.94832	1.57808e-10	6.16674e-08
ENSG00000236703	MYB-AS1	32.2153	10.3169	54.1138	5.24517	2.39099	0.000349764	0.012745
ENSG00000236717	RP11-100G15.10	3.15572	0	6.31145	Inf	Inf	0.000377667	0.0134272
ENSG00000236809	SNX25P1	23.8921	8.26122	39.5229	4.78415	2.25826	0.00163744	0.0404754
ENSG00000236844	AC091633.2	5.3225	10.2297	0.415314	0.0405989	-4.62241	0.00174815	0.0425127
ENSG00000236911	RP11-78B10.2	6.25557	12.5111	0	0	#NAME?	0.00112609	0.0306241
ENSG00000236925	LTB	1390.73	2022.88	758.57	0.374994	-1.41506	0.000881974	0.0257602
ENSG00000236946	HNRNPA1P70	18.2779	33.8525	2.70339	0.079858	-3.64642	1.10578e-05	0.000805871
ENSG00000236967	RNF39	17.5659	5.33462	29.7972	5.58562	2.48172	0.00115283	0.0311319
ENSG00000237149	ZNF503-AS2	11.9862	2.06141	21.9109	10.6291	3.40995	8.29555e-05	0.00409181
ENSG00000237154	MCFD2P1	11.7056	1.81263	21.5985	11.9156	3.57478	5.82553e-05	0.0030958
ENSG00000237181	AC147651.4	632.928	281.216	984.639	3.50137	1.80792	0.000369222	0.0132464
ENSG00000237188	RP11-337C18.8	102.548	159.588	45.5078	0.285158	-1.81017	0.00133925	0.0347898
ENSG00000237216	HLA-G	11.7745	2.70946	20.8396	7.69142	2.94325	0.000600152	0.0194599
ENSG00000237262	AC068492.1	12.8213	0.746347	24.8962	33.3575	5.05994	2.72021e-07	3.75936e-05
ENSG00000237575	PYY2	15.9448	30.8083	1.08136	0.0350994	-4.83241	1.19854e-05	0.000863751
ENSG00000237672	KRR1P1	90.1471	30.9193	149.375	4.83111	2.27236	5.62069e-05	0.00302237
ENSG00000237703	TRIM10	4.99782	0.444519	9.55111	21.4864	4.42535	0.000552766	0.0182099
ENSG00000237727	AIF1	116.025	32.6607	199.39	6.1049	2.60997	3.9968e-06	0.000353167
ENSG00000238114	LTB	1390.73	2022.88	758.57	0.374994	-1.41506	0.000881974	0.0257602
ENSG00000238269	PAGE2B	52.3609	9.71362	95.0082	9.78092	3.28997	2.57639e-05	0.00161756
ENSG00000238622	SNORD97	4.73469	0	9.46938	Inf	Inf	1.81245e-05	0.00121053
ENSG00000239839	DEFA3	161.608	323.215	0	0	#NAME?	2.1473e-05	0.0013846
ENSG00000239919	SNRPGP3	36.4479	0.889038	72.0068	80.9941	6.33974	2.98672e-12	1.80517e-09
ENSG00000240069	GPAA1P1	21.9658	0	43.9316	Inf	Inf	2.33593e-07	3.34031e-05
ENSG00000240180	RPL12P28	9.61098	0	19.222	Inf	Inf	2.57037e-08	5.13281e-06
ENSG00000240219	RP11-430C7.5	524.587	988.114	61.0601	0.0617945	-4.01638	3.00868e-06	0.000281203
ENSG00000240344	PPIL3	2256.13	1309.13	3203.13	2.44677	1.29088	0.000686953	0.0214839
ENSG00000240350	AC017002.1	242.852	96.9479	388.756	4.00994	2.00358	8.41379e-05	0.00412321
ENSG00000240494	RPS12P28	3.81055	0	7.6211	Inf	Inf	0.000150444	0.00652814
ENSG00000240694	PNMA2	381.303	49.237	713.37	14.4885	3.85683	1.27821e-06	0.000138616
ENSG00000240710	RP11-430C7.4	93.0186	174.611	11.4262	0.0654381	-3.93372	4.22117e-10	1.53077e-07
ENSG00000240771	ARHGEF25	125.702	47.2028	204.202	4.32605	2.11305	8.38216e-05	0.00411547
ENSG00000240787	RP11-615J4.4	10.4851	0.907534	20.0626	22.1067	4.46641	7.54345e-06	0.000589559
ENSG00000240801	AC132217.4	15.6457	0	31.2915	Inf	Inf	5.95937e-05	0.00315582
ENSG00000240891	PLCXD2	1800.38	986.8	2613.97	2.64893	1.40541	0.00036438	0.0131194
ENSG00000240990	HOXA11-AS	5.40283	0.746347	10.0593	13.4781	3.75254	0.000710374	0.0220859
ENSG00000241135	LINC00881	79.988	21.8694	138.107	6.31505	2.65879	7.12203e-06	0.000560489
ENSG00000241351	IGKV3-11	11.0308	20.1764	1.88515	0.0934333	-3.41992	0.000420177	0.0146869
ENSG00000241484	ARHGAP8	81.9139	38.4983	125.33	3.25545	1.70286	0.00186098	0.0441204
ENSG00000241511	RPS15AP24	31.7958	54.3629	9.22869	0.169761	-2.55842	0.000247307	0.00961445
ENSG00000241527	CA15P1	20.6544	36.2433	5.06551	0.139764	-2.83894	0.00030626	0.0114828
ENSG00000241631	RN7SL316P	2.94807	0	5.89614	Inf	Inf	0.00060823	0.0195678
ENSG00000241697	TMEFF1	15.6602	4.61503	26.7053	5.78659	2.53271	0.00119182	0.0317795
ENSG00000241886	RP11-242C19.2	80.779	17.1068	144.451	8.44407	3.07794	2.45926e-07	3.49462e-05
ENSG00000241978	AKAP2	6190.48	2805.02	9575.95	3.41386	1.7714	3.89737e-07	5.03327e-05
ENSG00000242349	NPPA-AS1	76.898	121.595	32.2006	0.264817	-1.91693	0.000718614	0.0221748
ENSG00000242352	FAM91A3P	25.9181	46.6017	5.2345	0.112324	-3.15426	4.71378e-05	0.00261857
ENSG00000242534	IGKV2D-28	9.24088	17.9411	0.540678	0.0301363	-5.05235	3.66909e-05	0.00214883
ENSG00000242687	AC004893.11	510.855	786.273	235.437	0.299434	-1.73969	9.57242e-05	0.00454841
ENSG00000242732	RGAG4	200.033	332.043	68.022	0.204859	-2.2873	0.000364926	0.0131286
ENSG00000243055	GK-AS1	113.605	41.4402	185.77	4.48284	2.16441	8.38892e-05	0.00411547
ENSG00000243323	PTPRVP	139.635	52.8435	226.427	4.28486	2.09925	7.63294e-05	0.00382322
ENSG00000243444	PALM2	29.5324	8.62594	50.4389	5.84735	2.54778	0.000202667	0.00824675
ENSG00000243629	LINC00880	318.545	102.165	534.925	5.23591	2.38844	1.53075e-06	0.000162503
ENSG00000243659	RP11-4K3__A.3	9.08286	16.1552	2.01051	0.12445	-3.00636	0.00207541	0.047728
ENSG00000243686	RPLP1P11	12.7863	0	25.5726	Inf	Inf	5.69621e-10	1.92694e-07
ENSG00000243710	CFAP57	448.142	52.2742	844.011	16.1459	4.01309	1.20628e-15	1.80964e-12
ENSG00000243836	WDR86-AS1	91.9064	163.633	20.18	0.123325	-3.01946	0.000544614	0.0180463
ENSG00000243927	MRPS6	4910.17	2751.16	7069.17	2.56952	1.3615	6.93645e-05	0.00354087
ENSG00000244019	RPS2P24	4.57937	0.497564	8.66118	17.4072	4.12161	0.000777916	0.023603
ENSG00000244115	DNAJC25-GNG10	456.278	232.218	680.338	2.92974	1.55077	0.000876463	0.025633
ENSG00000244119	PDCL3P4	170.052	267.519	72.5847	0.271325	-1.8819	0.000453609	0.0155655
ENSG00000244144	RP11-757F18.3	5.71818	0.219584	11.2168	51.0819	5.67474	3.76656e-05	0.0021974
ENSG00000244219	GS1-259H13.2	177.269	51.4065	303.131	5.89674	2.55992	1.35223e-06	0.000145253
ENSG00000244242	IFITM10	41.7216	12.1356	71.3075	5.87587	2.5548	3.66114e-05	0.00214695
ENSG00000244280	ECEL1P2	6.67518	13.3504	0	0	#NAME?	5.5921e-05	0.00301057
ENSG00000244457	ENO1P1	25.1218	42.4456	7.79808	0.18372	-2.44442	0.00127149	0.0335291
ENSG00000244558	KCNK15-AS1	38.1077	6.84007	69.3753	10.1425	3.34234	8.70256e-07	9.96865e-05
ENSG00000245164	LINC00861	7603.06	13656.8	1549.33	0.113447	-3.1399	1.55131e-19	7.03209e-16
ENSG00000245526	LINC00461	16.2045	2.32869	30.0804	12.9173	3.69123	0.0012907	0.0338586
ENSG00000245694	CRNDE	134.097	48.6947	219.5	4.50767	2.17238	4.93547e-05	0.00270853
ENSG00000245848	CEBPA	124.932	225.715	24.1476	0.106983	-3.22455	7.90056e-06	0.00061324
ENSG00000245857	GS1-24F4.2	4.38513	0.497564	8.2727	16.6264	4.0554	0.00112569	0.0306241
ENSG00000246090	RP11-696N14.1	83.7883	147.824	19.7526	0.133622	-2.90377	1.36019e-06	0.000145762
ENSG00000246526	RP11-539L10.2	339.496	606.539	72.4538	0.119454	-3.06547	0.00165129	0.0407253
ENSG00000246582	RP11-1149O23.3	167.256	268.969	65.5436	0.243685	-2.03691	0.000121384	0.00554114
ENSG00000246731	MGC16275	50.329	95.3293	5.32862	0.055897	-4.16109	1.02736e-07	1.66919e-05
ENSG00000246790	RP11-730K11.1	323.182	569.227	77.1377	0.135513	-2.8835	1.11308e-07	1.76419e-05
ENSG00000246859	STARD4-AS1	369.819	195.03	544.607	2.79243	1.48152	0.00128442	0.0337746
ENSG00000246898	LINC00920	242.313	375.147	109.479	0.291829	-1.77681	0.000546224	0.01806
ENSG00000247134	RP11-11N9.4	120.954	46.9492	194.959	4.15255	2.054	0.000164343	0.00698187
ENSG00000247287	RP11-902B17.1	493.566	758.445	228.687	0.301521	-1.72967	0.000111976	0.00518561
ENSG00000247982	LINC00926	247.067	367.369	126.766	0.345065	-1.53506	0.00200764	0.0465743
ENSG00000248126	CTD-2012J19.2	8.45572	0	16.9114	Inf	Inf	7.87647e-08	1.32729e-05
ENSG00000248127	CTC-235G5.3	3.67177	0	7.34354	Inf	Inf	0.000150471	0.00652814
ENSG00000248213	CICP16	72.6557	116.856	28.455	0.243504	-2.03798	0.00098224	0.0279855
ENSG00000248323	LUCAT1	210.996	79.2821	342.71	4.32266	2.11192	0.000332735	0.0122625
ENSG00000248401	RP11-576N17.3	17.3297	32.1082	2.55119	0.079456	-3.6537	1.75701e-05	0.0011852
ENSG00000249242	TMEM150C	124.548	206.021	43.0752	0.209082	-2.25786	4.28758e-05	0.00242339
ENSG00000249667	LINC01259	69.9646	126.001	13.9281	0.11054	-3.17736	2.03022e-05	0.00132417
ENSG00000249679	RP11-279O9.4	10.1048	0.889038	19.3205	21.7319	4.44174	9.3877e-06	0.00070924
ENSG00000249825	CTD-2201I18.1	239.066	385.055	93.0772	0.241725	-2.04856	3.86215e-05	0.00224738
ENSG00000249978	TRGV7	35.7633	57.7955	13.7311	0.237581	-2.07351	0.00193252	0.0453246
ENSG00000250068	RP11-576C12.1	8.8242	1.55314	16.0953	10.363	3.37337	0.000438566	0.0151295
ENSG00000250151	ARPC4-TTLL3	580.823	298.332	863.315	2.89381	1.53297	0.000385164	0.0136616
ENSG00000250218	ALDH1L1-AS1	2.87919	0	5.75838	Inf	Inf	0.000988848	0.0280651
ENSG00000250274	CTB-114C7.4	28.9479	8.73455	49.1613	5.62837	2.49272	0.000319946	0.0118976
ENSG00000250562	RPL38P4	47.584	18.3498	76.8182	4.18632	2.06568	0.000993579	0.0281318
ENSG00000250714	RP11-1149O23.4	20.7513	35.7565	5.74599	0.160698	-2.63758	0.000306732	0.0114853
ENSG00000251034	RP11-582J16.4	250.355	380.816	119.895	0.314837	-1.66732	0.000936754	0.0269778
ENSG00000251179	TMEM92-AS1	12.1318	3.43196	20.8316	6.06989	2.60167	0.00215362	0.0490818
ENSG00000251259	AC004069.2	29.8741	10.0339	49.7143	4.95462	2.30877	0.000608097	0.0195678
ENSG00000251301	RP11-81H14.2	369.146	167.838	570.455	3.39885	1.76505	0.000228707	0.00907818
ENSG00000251450	RASGRF2-AS1	40.6284	71.1091	10.1478	0.142708	-2.80887	4.28269e-05	0.00242339
ENSG00000251451	GTF2IP9	3.43108	0	6.86217	Inf	Inf	0.000376478	0.0134232
ENSG00000251493	FOXD1	29.6379	6.2368	53.0389	8.50418	3.08817	1.03202e-05	0.000763154
ENSG00000251517	RP11-109E24.1	19.2682	2.70411	35.8323	13.2511	3.72804	3.66201e-06	0.000330178
ENSG00000251595	ABCA11P	166.7	283.163	50.237	0.177413	-2.49481	2.78388e-06	0.000262902
ENSG00000251922	SNORA14	59.9327	10.3461	109.519	10.5856	3.40403	1.0211e-07	1.66497e-05
ENSG00000251994	RNU2-27P	3.58948	0	7.17895	Inf	Inf	0.000236716	0.0092971
ENSG00000252105	RNU1-143P	19.1604	32.8401	5.48082	0.166894	-2.58299	0.0011032	0.0302346
ENSG00000252699	SNORA21	3.22962	0	6.45924	Inf	Inf	0.000624865	0.0200036
ENSG00000252892	RNU6-548P	20.6465	5.18084	36.1122	6.97034	2.80123	0.00016182	0.00691359
ENSG00000253140	RP11-567J20.3	4.20289	0.44987	7.95591	17.6849	4.14445	0.00164132	0.0405456
ENSG00000253210	RP11-809O17.1	50.2067	20.7529	79.6605	3.83852	1.94055	0.00181872	0.0435742
ENSG00000253250	C8orf88	287.501	55.4423	519.559	9.37116	3.22823	1.17739e-08	2.61624e-06
ENSG00000253368	TRNP1	8.09803	1.82577	14.3703	7.87081	2.97651	0.00145431	0.0371533
ENSG00000253590	IGLV3-13	11.5217	23.0434	0	0	#NAME?	0.000210524	0.00849026
ENSG00000253641	LINCR-0001	12.591	24.7667	0.415314	0.016769	-5.89806	2.25746e-06	0.000226502
ENSG00000253741	CTD-2292P10.4	32.0451	11.9881	52.1021	4.34616	2.11974	0.00132652	0.0345581
ENSG00000253824	KB-173C10.2	114.989	0.44987	229.528	510.209	8.99494	3.05432e-08	5.96778e-06
ENSG00000253894	RP11-45K10.2	13.6278	1.96641	25.2891	12.8606	3.68488	0.000302299	0.0113531
ENSG00000253929	CASC21	4.27885	8.5577	0	0	#NAME?	0.000989027	0.0280651
ENSG00000253931	RP11-909N17.2	74.8001	0	149.6	Inf	Inf	1.03351e-23	7.80815e-20
ENSG00000254271	RP11-131N11.4	10.7494	20.4174	1.08136	0.0529624	-4.23889	4.83831e-05	0.00266489
ENSG00000254338	MAFA-AS1	70.1824	0	140.365	Inf	Inf	5.118e-23	3.31427e-19
ENSG00000254362	RP11-14I17.3	39.197	63.5098	14.8841	0.23436	-2.0932	0.0013098	0.0341619
ENSG00000254416	RP11-347E10.1	79.3142	14.3175	144.311	10.0793	3.33333	7.81072e-05	0.0038865
ENSG00000254509	RP11-677M14.6	4.56508	0	9.13016	Inf	Inf	2.71762e-05	0.00168292
ENSG00000254539	RP4-791M13.3	126.622	206.449	46.795	0.226666	-2.14136	0.000121726	0.00555114
ENSG00000254578	CTD-2517M22.16	17.2776	0	34.5553	Inf	Inf	0.00141765	0.0364296
ENSG00000254593	OR7E126P	17.3558	30.2092	4.5024	0.149041	-2.74622	0.000844114	0.0249763
ENSG00000254615	RP11-395G23.3	137.506	63.7603	211.252	3.31323	1.72824	0.00122643	0.0325873
ENSG00000254709	IGLL5	14.3044	25.5539	3.05499	0.119551	-3.0643	0.000608125	0.0195678
ENSG00000254876	RP11-23J9.5	204.606	344.396	64.8158	0.188201	-2.40965	5.76826e-06	0.000473687
ENSG00000254928	RP11-702H23.6	8.83358	16.738	0.929158	0.0555119	-4.17106	0.00146452	0.0373168
ENSG00000255054	RP1-317E23.6	39.7669	0	79.5338	Inf	Inf	2.03543e-06	0.000207806
ENSG00000255150	EID3	247.298	378.424	116.171	0.306987	-1.70375	0.000545635	0.0180564
ENSG00000255197	RP11-750H9.5	42.5157	83.7362	1.29521	0.0154677	-6.0146	9.72134e-12	5.06516e-09
ENSG00000255274	TMPRSS4-AS1	40.4589	65.4581	15.4596	0.236176	-2.08206	0.00157624	0.0393759
ENSG00000255733	IFNG-AS1	89.0862	139.658	38.5148	0.27578	-1.85841	0.00105327	0.0293453
ENSG00000255745	RP11-625L16.1	7.83674	0	15.6735	Inf	Inf	0.000231344	0.00915879
ENSG00000255833	TIFAB	247.458	485.494	9.42135	0.0194057	-5.68738	5.76055e-21	3.26407e-17
ENSG00000255864	RP11-444D3.1	8.00998	0.878336	15.1416	17.239	4.1076	0.00181249	0.0434481
ENSG00000255958	RP11-656E20.5	7.66094	0	15.3219	Inf	Inf	2.68026e-07	3.72687e-05
ENSG00000256039	RP11-291B21.2	201.808	84.3752	319.241	3.78358	1.91975	0.00206084	0.0474301
ENSG00000256235	SMIM3	1087.71	372.704	1802.72	4.83686	2.27407	2.79506e-08	5.53276e-06
ENSG00000256482	RP11-625L16.3	4.5701	0	9.1402	Inf	Inf	4.12585e-05	0.00235548
ENSG00000256582	RP11-75L1.1	51.3073	90.0701	12.5445	0.139274	-2.844	7.50604e-06	0.000587649
ENSG00000256625	RP11-582E3.4	14.6018	26.2472	2.95646	0.112639	-3.15022	0.000501012	0.0168478
ENSG00000256671	LIMS4	56.8323	23.8819	89.7827	3.75944	1.91052	0.00160186	0.0398313
ENSG00000256804	RP13-977J11.5	8.46474	0	16.9295	Inf	Inf	2.79195e-06	0.000263117
ENSG00000256812	CAPNS2	2.76504	0	5.53009	Inf	Inf	0.000990607	0.0280651
ENSG00000256940	RP11-783K16.5	33.0006	11.6122	54.389	4.68379	2.22768	0.000703418	0.0219147
ENSG00000257000	RP13-820C6.2	9.56893	0	19.1379	Inf	Inf	3.45515e-08	6.66476e-06
ENSG00000257086	RP11-783K16.13	66.1336	16.8987	115.369	6.82706	2.77126	4.20589e-06	0.000367347
ENSG00000257094	RP11-50I19.1	3.74162	7.48323	0	0	#NAME?	0.00197159	0.0459969
ENSG00000257176	RP11-996F15.2	115.805	187.749	43.861	0.233615	-2.0978	0.000158858	0.00683857
ENSG00000257495	KRT73-AS1	390.453	668.731	112.176	0.167745	-2.57566	2.16188e-05	0.00139004
ENSG00000257621	PSMA3-AS1	5464.02	7360.55	3567.48	0.484675	-1.04491	0.00205761	0.0473941
ENSG00000257718	RP11-396F22.1	6.45885	0.722499	12.1952	16.8792	4.07717	0.000205809	0.00835214
ENSG00000257924	RP11-493L12.5	50.2158	7.73981	92.6917	11.976	3.58207	4.58924e-05	0.00256511
ENSG00000258227	CLEC5A	127.438	253.631	1.24594	0.00491243	-7.66935	6.71337e-05	0.00346208
ENSG00000258302	RP11-981P6.1	56.1996	90.28	22.1191	0.245006	-2.02911	0.00116873	0.0314039
ENSG00000258512	LINC00239	281.494	130.552	432.435	3.31236	1.72786	0.000336522	0.0123819
ENSG00000258565	BLZF2P	12.5444	23.8428	1.24594	0.0522565	-4.25825	4.7067e-05	0.00261785
ENSG00000258656	RP11-193F5.4	4.61214	0	9.22429	Inf	Inf	8.48704e-05	0.0041412
ENSG00000258677	RP11-463D19.2	33.5853	9.56519	57.6054	6.0224	2.59034	0.000149209	0.00651605
ENSG00000258768	CTD-2292M16.8	212.151	327.438	96.8633	0.295822	-1.7572	0.000681457	0.0213991
ENSG00000258806	OR11H7	4.69047	9.38093	0	0	#NAME?	0.000597767	0.0194242
ENSG00000258818	RNASE4	104.28	45.8339	162.726	3.55034	1.82796	0.00118527	0.0316607
ENSG00000258947	TUBB3	393.216	35.191	751.241	21.3476	4.416	9.76014e-05	0.00461824
ENSG00000259062	ACTN1-AS1	23.047	41.304	4.79	0.11597	-3.10818	2.74135e-05	0.0016953
ENSG00000259078	PTBP1P	34.0572	8.54416	59.5701	6.97203	2.80158	2.42635e-05	0.00153827
ENSG00000259171	RP11-903H12.5	76.4038	24.9925	127.815	5.11413	2.35449	7.64335e-05	0.0038242
ENSG00000259287	RP11-3D4.2	29.6722	54.3774	4.96698	0.0913428	-3.45257	5.3554e-06	0.000446577
ENSG00000259351	RP11-111E14.1	12.5944	3.06968	22.1191	7.20567	2.84913	0.000340363	0.0124827
ENSG00000259384	GH1	11.5486	2.12225	20.975	9.88339	3.30501	0.00189137	0.0445843
ENSG00000259649	RP11-351M8.1	15.9133	28.5701	3.25646	0.113981	-3.13313	0.000232904	0.00920446
ENSG00000259704	CTD-3094K11.1	52.4066	14.6765	90.1367	6.14158	2.61861	2.84491e-05	0.00174742
ENSG00000259863	SH3RF3-AS1	61.2199	104.84	17.5999	0.167874	-2.57455	3.00093e-05	0.00181861
ENSG00000259884	RP11-1100L3.8	139.201	55.7621	222.639	3.99266	1.99735	0.000208708	0.00844708
ENSG00000259940	CTD-3203P2.1	95.2228	167.649	22.7964	0.135977	-2.87857	3.07979e-05	0.0018491
ENSG00000259945	CTD-2012K14.3	49.6814	14.6208	84.742	5.796	2.53506	8.55089e-05	0.00416787
ENSG00000259976	RP11-553L6.5	1539.12	2246.43	831.801	0.370276	-1.43333	0.000133728	0.00596644
ENSG00000260001	TGFBR3L	54.1171	13.815	94.4192	6.83453	2.77284	7.62322e-06	0.000594768
ENSG00000260012	RP11-329J18.4	10.1083	1.10327	19.1134	17.3243	4.11472	1.68016e-05	0.00113844
ENSG00000260022	LA16c-306A4.1	32.0713	54.2378	9.90477	0.182617	-2.4531	0.000234858	0.00926459
ENSG00000260135	RP11-212I21.2	21.6843	38.0624	5.30619	0.139408	-2.84262	0.000317971	0.0118339
ENSG00000260196	RP1-239B22.5	94.1115	161.689	26.5343	0.164107	-2.60729	6.61506e-06	0.000527924
ENSG00000260231	JHDM1D-AS1	1450.26	702.475	2198.05	3.12901	1.6457	2.12062e-05	0.00137325
ENSG00000260261	RP11-480A16.1	1610.11	945.569	2274.65	2.40559	1.26639	0.000645621	0.0204384
ENSG00000260286	C6orf229	16.1656	28.9102	3.42104	0.118334	-3.07907	0.000436678	0.0151219
ENSG00000260306	RP11-645C24.5	138.3	228.213	48.3867	0.212024	-2.2377	0.00213171	0.0486704
ENSG00000260317	RP11-48B3.4	36.0975	62.7425	9.45258	0.150657	-2.73066	5.79266e-05	0.00308194
ENSG00000260456	C16orf95	198.87	91.9624	305.777	3.32502	1.73336	0.000817379	0.0244405
ENSG00000260496	RP11-161M6.3	24.8005	48.721	0.879893	0.0180598	-5.79107	5.44862e-09	1.37214e-06
ENSG00000260549	MT1L	256.271	104.69	407.853	3.89584	1.96193	0.000470533	0.0160391
ENSG00000260572	RP11-16N11.2	26.2933	45.3952	7.19134	0.158416	-2.65821	0.000331587	0.0122301
ENSG00000260601	RP11-552C15.1	30.3339	6.68384	53.984	8.0768	3.01378	1.45229e-05	0.00100354
ENSG00000260622	RP11-690I21.3	3.3684	0	6.73681	Inf	Inf	0.000376679	0.0134232
ENSG00000260683	CTD-2076M15.1	32.9946	9.10051	56.8886	6.25114	2.64412	0.00087542	0.025633
ENSG00000260719	AC009133.17	321.814	475.339	168.289	0.354041	-1.49801	0.00179327	0.0432389
ENSG00000260729	RP11-106M3.2	222.049	366.511	77.5863	0.211689	-2.23998	0.00116249	0.0313106
ENSG00000260737	LINC01227	9.47237	2.10375	16.841	8.00522	3.00094	0.000784672	0.0237762
ENSG00000260804	LINC01963	596.091	951.317	240.864	0.25319	-1.98171	4.51208e-06	0.000389586
ENSG00000260828	HMGB3P32	17.5493	33.1866	1.91198	0.0576131	-4.11746	5.65914e-05	0.00303225
ENSG00000260873	SNTB2	10.769	0	21.5381	Inf	Inf	7.00694e-05	0.00356713
ENSG00000260894	CTD-2012K14.4	12.3268	0	24.6535	Inf	Inf	1.17617e-09	3.62692e-07
ENSG00000260910	LINC00565	371.953	698.097	45.8088	0.0656195	-3.92973	5.80946e-15	6.58357e-12
ENSG00000260934	CTA-363E6.7	25.6414	0	51.2827	Inf	Inf	3.27631e-14	3.08219e-11
ENSG00000261025	RP11-84D1.2	14.5114	1.11397	27.9089	25.0534	4.64694	0.00177131	0.0428919
ENSG00000261040	WFDC21P	132.01	260.862	3.15793	0.0121057	-6.36816	0.000170633	0.00717118
ENSG00000261065	RP11-74C13.4	3.48875	0	6.97749	Inf	Inf	0.000236867	0.0092971
ENSG00000261208	RP11-452D12.1	13.9539	27.4433	0.464579	0.0169287	-5.88439	6.13679e-06	0.000496751
ENSG00000261215	RP11-195F19.30	93.0264	29.9081	156.145	5.22081	2.38427	1.53538e-05	0.00105934
ENSG00000261269	RP11-389C8.2	129.89	207.153	52.6279	0.254053	-1.9768	0.000348351	0.0127037
ENSG00000261334	RP11-65J3.14	38.0857	11.7832	64.3882	5.4644	2.45006	0.000136382	0.00606097
ENSG00000261428	RP11-16P6.1	85.0325	138.174	31.8908	0.230801	-2.11528	0.000399474	0.014092
ENSG00000261435	RP13-126P21.2	64.7314	4.87366	124.589	25.5638	4.67603	4.70274e-07	5.88882e-05
ENSG00000261490	RP11-448G15.3	793.669	1204.45	382.886	0.317892	-1.65339	8.66287e-05	0.00421339
ENSG00000261529	RP13-487P22.1	9.33102	1.59839	17.0636	10.6755	3.41623	0.000214021	0.0086083
ENSG00000261534	RP11-244O19.1	79.4152	138.602	20.2284	0.145946	-2.77649	2.52367e-06	0.00024444
ENSG00000261584	RP11-457M11.5	207.259	310.312	104.207	0.335812	-1.57427	0.00195417	0.0457081
ENSG00000261643	RP11-529E10.6	52.7795	85.3621	20.1968	0.236601	-2.07947	0.00209866	0.0481195
ENSG00000261644	RP11-327F22.1	197.673	298.745	96.6012	0.323356	-1.6288	0.00128884	0.0338441
ENSG00000261731	CTD-2358C21.4	5.12819	0	10.2564	Inf	Inf	1.22953e-05	0.000880481
ENSG00000261754	CTC-523E23.1	172.743	265.839	79.6475	0.299608	-1.73885	0.00109692	0.030172
ENSG00000261771	DYX1C1-CCPG1	51.3188	22.115	80.5227	3.6411	1.86437	0.00172039	0.0419952
ENSG00000261997	RP11-212I21.4	36.2332	6.24262	66.2238	10.6083	3.40713	8.55916e-07	9.84738e-05
ENSG00000262222	RP11-876N24.4	356.757	108.178	605.336	5.59573	2.48433	2.90424e-07	3.95342e-05
ENSG00000262243	CES1	11.7195	22.9743	0.464579	0.0202217	-5.62796	4.29489e-06	0.000374398
ENSG00000262358	CTD-3195I5.4	66.3009	21.4426	111.159	5.18404	2.37408	5.5388e-05	0.00298897
ENSG00000262636	CTD-3088G3.4	16.6025	4.54058	28.6645	6.31296	2.65832	0.000480141	0.0162545
ENSG00000262663	RP11-497H17.1	65.5727	24.4506	106.695	4.3637	2.12555	0.000271687	0.0104017
ENSG00000262692	CTD-3195I5.3	139.618	59.4783	219.757	3.69474	1.88547	0.000246126	0.00957674
ENSG00000262837	RP11-304F15.7	11.844	21.7761	1.91198	0.0878021	-3.5096	0.000250877	0.00971989
ENSG00000263080	RP11-485G7.5	57.7823	16.7334	98.8312	5.90623	2.56224	3.07808e-05	0.0018491
ENSG00000263155	MYZAP	22.3352	44.1298	0.540678	0.012252	-6.35084	6.09161e-07	7.32448e-05
ENSG00000263235	RP11-461A8.4	77.5809	120.269	34.8931	0.290126	-1.78525	0.00178029	0.0430173
ENSG00000263264	CTB-133G6.1	1382.77	2424.68	340.863	0.140581	-2.83053	1.04709e-10	4.31498e-08
ENSG00000263301	RP11-104H15.8	13.914	0	27.8279	Inf	Inf	4.54315e-05	0.00254248
ENSG00000263327	TAPT1-AS1	214.664	355.597	73.731	0.207344	-2.2699	1.12717e-05	0.000818826
ENSG00000263388	CTC-297N7.10	12.0604	0	24.1208	Inf	Inf	7.06699e-08	1.20969e-05
ENSG00000263513	FAM72C	167.919	58.3964	277.441	4.751	2.24823	7.35084e-05	0.0037189
ENSG00000263528	IKBKE	2546.64	3777.04	1316.23	0.348482	-1.52084	2.02595e-05	0.00132329
ENSG00000263585	RP11-498C9.13	23.2417	0	46.4835	Inf	Inf	1.1265e-08	2.52794e-06
ENSG00000263590	RP11-403I13.7	98.4141	166.721	30.1075	0.180586	-2.46924	1.82101e-05	0.00121053
ENSG00000263655	RP11-25L3.3	23.8028	4.05372	43.5518	10.7437	3.42541	7.37681e-05	0.00372788
ENSG00000263667	RP3-416J7.4	113.972	8.41706	219.528	26.0813	4.70494	3.59213e-14	3.19277e-11
ENSG00000263776	SNORA4	7.45948	0	14.919	Inf	Inf	5.27462e-05	0.00286689
ENSG00000263847	RP11-143J12.3	137.462	57.8302	217.094	3.75398	1.90842	0.000311011	0.0116129
ENSG00000264112	RP11-159D12.2	3208.8	1537.29	4880.3	3.1746	1.66658	1.23275e-05	0.000881397
ENSG00000264187	RP11-45M22.4	71.4027	111.789	31.0166	0.277457	-1.84966	0.00203507	0.0470737
ENSG00000264346	SNORA77	4.33279	0	8.66558	Inf	Inf	4.1057e-05	0.0023525
ENSG00000264781	MIR4537	7.76078	15.5216	0	0	#NAME?	0.000206311	0.008365
ENSG00000265590	AP000275.65	113.137	36.9748	189.299	5.11967	2.35605	2.8264e-05	0.00173841
ENSG00000265612	MIR4539	7.1709	14.3418	0	0	#NAME?	2.9645e-05	0.00180181
ENSG00000265641	MIR3929	5.20078	9.98625	0.415314	0.0415886	-4.58767	0.00200271	0.0464838
ENSG00000265690	RP11-5A19.5	216.106	107.531	324.68	3.01941	1.59427	0.00107523	0.0297558
ENSG00000265763	ZNF488	8.57603	1.82577	15.3263	8.39442	3.06943	0.000921902	0.0266857
ENSG00000265817	FSBP	502.472	253.508	751.436	2.96415	1.56762	0.000611897	0.0196579
ENSG00000265840	AC010761.10	10.2033	0	20.4065	Inf	Inf	0.00182726	0.0436989
ENSG00000266086	RP11-159D12.5	558.956	210.185	907.726	4.3187	2.1106	1.89233e-06	0.00019451
ENSG00000266088	RP5-1028K7.2	1198.2	198.108	2198.29	11.0964	3.47202	1.20804e-07	1.90141e-05
ENSG00000266341	RP5-890E16.4	9.00982	0	18.0196	Inf	Inf	4.45234e-08	8.17943e-06
ENSG00000266601	RP11-6N17.3	25.4926	41.6704	9.31483	0.223536	-2.16142	0.00183219	0.0437123
ENSG00000266947	RP11-799D4.4	392.424	652.252	132.596	0.203289	-2.29839	1.23446e-06	0.00013432
ENSG00000266970	RP11-806H10.4	24.7208	3.85554	45.586	11.8235	3.56359	1.55565e-06	0.000164761
ENSG00000267257	RP11-1151B14.4	370.072	35.4752	704.668	19.8637	4.31206	1.01246e-05	0.000749919
ENSG00000267359	RP11-1094M14.12	34.0439	59.9404	8.14733	0.135924	-2.87913	0.00181062	0.0434481
ENSG00000267364	RP11-47L3.1	348.944	186.443	511.444	2.74316	1.45584	0.0017367	0.0423023
ENSG00000267580	CTD-2540B15.11	18.1808	31.5637	4.79799	0.15201	-2.71776	0.000568392	0.01863
ENSG00000267651	RP11-95O2.1	6.87327	12.8174	0.929158	0.072492	-3.78603	0.00161014	0.0399363
ENSG00000267706	CTD-2105E13.6	12.154	0.468366	23.8397	50.8996	5.66958	6.9537e-08	1.19852e-05
ENSG00000267712	LINC01539	43.7814	84.3599	3.20279	0.0379658	-4.71916	9.31583e-10	2.97385e-07
ENSG00000267737	AC061992.2	21.0386	6.42521	35.652	5.54877	2.47217	0.000626708	0.0200343
ENSG00000267744	RP11-799D4.1	13.7647	27.5293	0	0	#NAME?	2.44775e-06	0.000239647
ENSG00000267767	LINC01801	151.287	240.981	61.593	0.255593	-1.96808	0.000267044	0.0102499
ENSG00000268120	CTD-3193O13.11	19.9545	0.923588	38.9854	42.2108	5.39954	1.29584e-05	0.000919252
ENSG00000268573	RP11-158H5.7	462.862	250.211	675.513	2.69978	1.43284	0.0012085	0.0321486
ENSG00000268810	AC007193.9	5.11195	0	10.2239	Inf	Inf	0.000133725	0.00596644
ENSG00000268812	RP1-102K2.8	27.3009	5.46417	49.1377	8.99272	3.16876	6.87225e-05	0.00351328
ENSG00000268858	RP4-591C20.9	661.07	948.466	373.674	0.393977	-1.34382	0.00182638	0.0436989
ENSG00000268861	CTD-2207O23.3	1742.73	2924.31	561.139	0.191888	-2.38167	2.28076e-10	8.76159e-08
ENSG00000269032	AC016629.7	3.01075	0	6.0215	Inf	Inf	0.000607605	0.0195678
ENSG00000269125	RP11-98F14.11	8.25391	14.9619	1.54593	0.103325	-3.27474	0.00148865	0.037868
ENSG00000269151	AC007193.8	3.23182	0	6.46365	Inf	Inf	0.00037726	0.0134232
ENSG00000269190	FBXO17	63.7351	27.2365	100.234	3.68012	1.87975	0.00145564	0.0371533
ENSG00000269445	AC067969.1	4.57748	0.444519	8.71044	19.5952	4.29243	0.000777779	0.023603
ENSG00000269896	RP4-740C4.5	73.1247	131.159	15.09	0.115051	-3.11966	3.95684e-07	5.08112e-05
ENSG00000269903	RP11-571M6.18	15.0754	26.403	3.74787	0.141949	-2.81656	0.000803895	0.0241328
ENSG00000269906	RP11-248J18.2	40.3471	13.315	67.3792	5.06042	2.33926	0.000286933	0.0108842
ENSG00000269926	RP11-442H21.2	2164.3	377.358	3951.24	10.4708	3.3883	0.000509877	0.0171079
ENSG00000270062	RP11-248J18.3	37.5205	65.0084	10.0325	0.154326	-2.69595	7.93481e-05	0.00393529
ENSG00000270066	SCARNA2	19.1777	32.3158	6.03953	0.186891	-2.41973	0.00178395	0.0430827
ENSG00000270075	RP11-127L20.5	8.40928	0	16.8186	Inf	Inf	1.07674e-07	1.73696e-05
ENSG00000270139	AP001172.3	9.79678	2.21189	17.3817	7.85827	2.97421	0.000996283	0.0281907
ENSG00000270164	LINC01480	142.56	70.8314	214.29	3.02535	1.5971	0.00193277	0.0453246
ENSG00000270300	PHACTR2P1	75.3158	22.3632	128.268	5.73568	2.51997	0.000235058	0.00926459
ENSG00000270962	RP11-403I13.10	39.7248	66.0621	13.3875	0.20265	-2.30294	0.000498016	0.0167844
ENSG00000271022	RP11-142I2.1	36.3801	66.0334	6.72676	0.101869	-3.29521	4.39837e-06	0.00038122
ENSG00000271327	RP11-1109F11.3	20.5408	3.15398	37.9277	12.0254	3.58801	5.45262e-06	0.000451035
ENSG00000271447	MMP28	48.4327	79.8555	17.01	0.213009	-2.23101	0.000469164	0.0160145
ENSG00000271553	RP11-274B21.10	41.1988	69.935	12.4627	0.178204	-2.4884	0.0001776	0.00740626
ENSG00000271576	RP11-486G15.2	164.048	67.9157	260.181	3.83094	1.9377	0.000141281	0.00622378
ENSG00000271582	RP11-511P7.4	15.4267	26.3286	4.52483	0.17186	-2.5407	0.00217245	0.0493373
ENSG00000271646	RP11-326I11.3	332.272	512.218	152.326	0.297386	-1.74959	0.000268435	0.0102859
ENSG00000271680	RP11-564A8.8	112.777	200.413	25.1418	0.12545	-2.99482	5.53356e-05	0.00298897
ENSG00000271755	RP1-153G14.4	179.842	57.3988	302.284	5.26638	2.39681	5.87758e-06	0.000481791
ENSG00000271762	RP11-213H15.4	11.0511	2.07211	20.0301	9.66655	3.273	0.000182712	0.00759845
ENSG00000271774	RP4-678D15.1	193.254	69.7148	316.792	4.54412	2.184	0.000335276	0.0123461
ENSG00000271781	CTD-2589H19.6	22.5781	44.0748	1.08136	0.0245346	-5.34904	0.000338038	0.0124175
ENSG00000271803	RP1-63M2.5	16.7671	1.3973	32.1369	22.9992	4.52351	2.24772e-07	3.23457e-05
ENSG00000272031	ANKRD34A	346.724	138.361	555.088	4.01188	2.00428	3.07305e-05	0.0018491
ENSG00000272405	RP11-284F21.10	85.9548	11.3696	160.54	14.1202	3.81969	7.03934e-05	0.00357327
ENSG00000272419	RP11-403I13.8	2625.12	4187.31	1062.94	0.253848	-1.97796	0.00187089	0.0442628
ENSG00000272498	RP11-415F23.3	161.408	272.123	50.694	0.186291	-2.42437	3.30053e-05	0.00195829
ENSG00000272505	RP11-981G7.6	50.1223	89.46	10.7847	0.120553	-3.05226	2.34261e-06	0.000231857
ENSG00000272512	RP11-54O7.17	50.2293	0.936732	99.5218	106.244	6.73123	8.07294e-08	1.35536e-05
ENSG00000272529	RP11-415F23.4	147.356	253.371	41.3398	0.163159	-2.61565	2.3305e-06	0.00023167
ENSG00000272647	GS1-259H13.13	12.5683	2.25959	22.8769	10.1244	3.33976	0.000118748	0.00543724
ENSG00000272666	CTA-384D8.35	121.176	38.8989	203.454	5.23032	2.3869	0.00158856	0.0395875
ENSG00000272733	KB-208E9.1	45.1398	78.8266	11.4531	0.145294	-2.78295	2.63658e-05	0.00164403
ENSG00000272755	RP11-326G21.1	108.077	172.662	43.4914	0.251887	-1.98915	0.000342436	0.0125385
ENSG00000272908	RP11-121A8.1	78.1391	144.029	12.2489	0.0850443	-3.55564	0.00103297	0.0289757
ENSG00000272966	RP11-686O6.1	8.19852	16.397	0	0	#NAME?	0.00153686	0.0386603
ENSG00000272971	RP11-284F21.11	13.4308	1.49269	25.3688	16.9953	4.08707	3.06513e-06	0.000285303
ENSG00000272983	RP11-508N22.12	60.6423	27.9565	93.3281	3.33833	1.73913	0.0021443	0.0488938
ENSG00000273003	ARL2-SNX15	75.147	16.6977	133.596	8.00088	3.00016	0.00149365	0.0379313
ENSG00000273004	GS1-279B7.2	58.6772	6.57523	110.779	16.848	4.0745	5.41404e-10	1.85923e-07
ENSG00000273038	RP11-479G22.8	176.755	306.93	46.5801	0.151761	-2.72012	2.92874e-07	3.97485e-05
ENSG00000273098	RP11-488L1.1	2.67153	0	5.34307	Inf	Inf	0.00163131	0.0403863
ENSG00000273265	RP11-353K11.1	35.6561	57.3392	13.973	0.24369	-2.03688	0.00220006	0.0497898
ENSG00000273272	CTA-384D8.34	45.7194	14.8028	76.636	5.17714	2.37216	0.000174997	0.00732468
ENSG00000273284	RP11-888D10.4	241.124	77.0527	405.196	5.25868	2.3947	3.15987e-06	0.00029232
ENSG00000273348	RP11-535A5.1	9.8966	19.7932	0	0	#NAME?	2.09142e-06	0.000212565
ENSG00000273443	RP11-54O7.18	232.397	74.7666	390.028	5.2166	2.38311	4.59742e-06	0.00039321
ENSG00000273471	RP13-1039J1.4	2.94807	0	5.89614	Inf	Inf	0.00060823	0.0195678
ENSG00000273514	FOXD4L6	9.15657	17.2318	1.08136	0.0627535	-3.99416	0.00018609	0.00771067
ENSG00000273516	U1	19.1604	32.8401	5.48082	0.166894	-2.58299	0.0011032	0.0302346
ENSG00000273544	SNORA44	4.64118	0	9.28236	Inf	Inf	0.000163262	0.0069555
ENSG00000273604	EPOP	448.674	215.412	681.937	3.16574	1.66254	0.000420841	0.0146869
ENSG00000273654	CTB-52I2.4	167.838	20.4721	315.204	15.3967	3.94455	3.02028e-06	0.000281707
ENSG00000273658	uc_338	3.25646	0	6.51291	Inf	Inf	0.000377141	0.0134232
ENSG00000273669	RP11-405M12.4	137.28	221.178	53.3817	0.241352	-2.05079	0.000139303	0.00615323
ENSG00000273706	LHX1	3.47819	0.219584	6.73681	30.6799	4.93922	0.00184453	0.0438911
ENSG00000273711	RP5-1021I20.8	3.55143	0	7.10285	Inf	Inf	0.000236765	0.0092971
ENSG00000273925	RP11-227D13.5	3.36338	0	6.72676	Inf	Inf	0.000237154	0.00929945
ENSG00000274110	LAIR1	463.532	858.777	68.2884	0.0795182	-3.65257	2.3365e-14	2.35363e-11
ENSG00000274131	CEACAM4	33.0227	61.5924	4.45313	0.0723001	-3.78986	5.77708e-05	0.00307726
ENSG00000274221	CCL3	316.977	90.5849	543.37	5.99846	2.58459	2.40311e-07	3.42556e-05
ENSG00000274253	RP11-566K19.6	27.0667	48.1836	5.9498	0.123482	-3.01763	0.000457692	0.0156819
ENSG00000274266	SNORA73A	9.02103	0	18.0421	Inf	Inf	4.45692e-08	8.17943e-06
ENSG00000274322	RP11-314N13.10	48.8995	11.0389	86.7601	7.85947	2.97443	3.36008e-06	0.000307236
ENSG00000274338	CATSPERB	145.469	247.881	43.056	0.173696	-2.52536	2.41528e-05	0.0015334
ENSG00000274354	RP11-1151B14.5	12.5318	1.13782	23.9258	21.0278	4.39422	2.45603e-06	0.000239939
ENSG00000274383	CTD-2017F17.2	316.121	533.928	98.3136	0.184133	-2.44118	0.00020676	0.00837573
ENSG00000274430	JPX_1	6.62204	0	13.2441	Inf	Inf	2.56736e-05	0.00161413
ENSG00000274488	LY6H	6.93008	0.664103	13.196	19.8705	4.31255	0.000113247	0.00522758
ENSG00000274497	IGHG2	120.987	240.164	1.80905	0.00753255	-7.05265	0.000549175	0.0181312
ENSG00000274536	RP6-159A1.4	105.797	196.322	15.2714	0.0777875	-3.68432	1.76803e-08	3.69331e-06
ENSG00000274577	LHX1	6.40952	0.439168	12.3799	28.1894	4.81708	0.00176574	0.0427797
ENSG00000274678	RP11-2C24.7	29.4696	10.8736	48.0655	4.42037	2.14417	0.00106758	0.0296347
ENSG00000274854	IGLV1-44	6.09147	12.1829	0	0	#NAME?	0.000101694	0.00476219
ENSG00000275139	RP1-101D8.1	45.804	16.8222	74.7858	4.44566	2.1524	0.0010733	0.0297205
ENSG00000275221	HIST1H2AK	5.18688	0	10.3738	Inf	Inf	0.00204173	0.0471519
ENSG00000275229	RNU1-68P	19.1604	32.8401	5.48082	0.166894	-2.58299	0.0011032	0.0302346
ENSG00000275342	PRAG1	1758.39	2570.49	946.293	0.368138	-1.44168	8.65179e-05	0.00421252
ENSG00000275393	RP11-568J23.8	25.7027	48.2518	3.15352	0.0653555	-3.93555	3.4142e-06	0.000310774
ENSG00000275395	FCGBP	1251.55	1941.44	561.657	0.289299	-1.78937	5.32254e-06	0.000445149
ENSG00000275463	LILRB2	18.0417	33.2692	2.81431	0.0845921	-3.56333	0.00183372	0.0437256
ENSG00000275476	RP11-996F15.4	16.425	29.1783	3.67177	0.125839	-2.99035	0.000953603	0.0273588
ENSG00000275491	LINC01730	210.466	319.911	101.022	0.315781	-1.66301	0.000667192	0.0210465
ENSG00000275559	DLEU2_6	3.88445	0	7.7689	Inf	Inf	0.000150464	0.00652814
ENSG00000275625	FTX_4	2.94807	0	5.89614	Inf	Inf	0.00060823	0.0195678
ENSG00000275630	RP6-65G23.5	6.80256	0.497564	13.1076	26.3434	4.71937	0.000165479	0.00701698
ENSG00000275793	RIMBP3	314.557	482.053	147.061	0.305071	-1.71278	0.000356844	0.0129096
ENSG00000276053	LAIR1	278.156	473.507	82.8043	0.174875	-2.51561	5.28521e-05	0.0028692
ENSG00000276146	LILRB2	15.2374	29.0542	1.42057	0.0488939	-4.3542	0.000101435	0.00475496
ENSG00000276334	AL133243.1	107.325	39.7535	174.896	4.39952	2.13735	0.000143032	0.00628869
ENSG00000276422	RP11-144A16.8	3.47753	0	6.95506	Inf	Inf	0.000236888	0.0092971
ENSG00000276476	LINC00540	132.662	202.431	62.8927	0.310687	-1.68647	0.00213235	0.0486704
ENSG00000276495	APBA2	1853.8	2980.09	727.513	0.244125	-2.03431	5.26905e-08	9.51579e-06
ENSG00000276600	RAB7B	36.66	67.276	6.04393	0.0898378	-3.47653	0.000719883	0.0221988
ENSG00000276771	HOTAIRM1_2	17.42	4.72364	30.1163	6.37566	2.67257	0.000422781	0.0147194
ENSG00000276991	MIAT_exon5_3	956.213	278.451	1633.98	5.86809	2.55289	1.06348e-09	3.32465e-07
ENSG00000277059	FAM30A	87.9979	162.766	13.2296	0.08128	-3.62096	1.21764e-06	0.000133646
ENSG00000277103	RP11-520B13.8	7.23051	13.6304	0.830628	0.0609394	-4.03648	0.00104192	0.0291408
ENSG00000277147	LINC00869	3030.85	4395.72	1665.99	0.379004	-1.39972	0.000346438	0.0126543
ENSG00000277182	CTB-58E17.5	4.4622	0.248782	8.67562	34.8724	5.12401	0.00035478	0.0128718
ENSG00000277184	SNORA9	3.79713	0	7.59427	Inf	Inf	0.000150442	0.00652814
ENSG00000277258	PCGF2	100.48	8.93642	192.023	21.4877	4.42544	1.41985e-07	2.16707e-05
ENSG00000277301	RP5-1184F4.7	348.444	567.975	128.914	0.226971	-2.13942	6.40386e-06	0.000514693
ENSG00000277303	EPOP	448.674	215.412	681.937	3.16574	1.66254	0.000420841	0.0146869
ENSG00000277406	CH17-385C13.2	188.088	302.504	73.6718	0.24354	-2.03777	7.21336e-05	0.00365751
ENSG00000277443	MARCKS	2099.35	3578.89	619.813	0.173186	-2.52961	2.77257e-09	7.65242e-07
ENSG00000277496	RP11-93B14.9	391.862	618.565	165.158	0.267002	-1.90508	3.93086e-05	0.00227278
ENSG00000277632	CCL3	345.765	105.869	585.661	5.53194	2.46778	4.87567e-07	6.03864e-05
ENSG00000277633	IGHG1	47.54	91.8997	3.18036	0.0346068	-4.8528	1.59621e-09	4.69846e-07
ENSG00000277678	U1	19.1604	32.8401	5.48082	0.166894	-2.58299	0.0011032	0.0302346
ENSG00000277694	HOTAIRM1_5	3.63372	0	7.26744	Inf	Inf	0.000150494	0.00652814
ENSG00000277701	RP11-734K23.9	1139.94	1953.01	326.857	0.16736	-2.57897	1.57442e-10	6.16674e-08
ENSG00000277751	LILRB2	13.0458	24.6711	1.42057	0.0575804	-4.11828	0.000157626	0.00679848
ENSG00000277781	MROH6	342.811	153.705	531.916	3.46063	1.79103	0.000248989	0.00966323
ENSG00000277867	AC138649.1	24.0199	0	48.0399	Inf	Inf	9.7512e-14	8.03676e-11
ENSG00000277941	MIAT_exon5_1	221.291	56.3623	386.221	6.85247	2.77662	9.07833e-08	1.51294e-05
ENSG00000277943	CCL4	1238.18	516.138	1960.21	3.79784	1.92518	1.87913e-06	0.000193821
ENSG00000278107	RP11-162A12.4	19.0752	32.1513	5.99907	0.186589	-2.42207	0.00187769	0.0443652
ENSG00000278156	TSC22D1-AS1	141.005	219.096	62.9127	0.287146	-1.80014	0.000835784	0.0248148
ENSG00000278167	CCL18	6.69159	0.248782	13.1344	52.7948	5.72232	1.39221e-05	0.000972403
ENSG00000278195	SSTR3	1965.71	1184.02	2747.4	2.3204	1.21438	0.000799064	0.0240037
ENSG00000278196	IGLV2-8	7.58062	14.6967	0.464579	0.0316112	-4.98342	0.00016497	0.00700196
ENSG00000278431	CH17-270A2.1	7.26125	0	14.5225	Inf	Inf	5.09481e-07	6.25875e-05
ENSG00000278550	SLC43A2	399.934	668.429	131.439	0.196639	-2.34638	6.27493e-07	7.50508e-05
ENSG00000278567	CCL3	345.765	105.869	585.661	5.53194	2.46778	4.87567e-07	6.03864e-05
ENSG00000278613	NAIP	1417.9	2040.78	795.02	0.389567	-1.36006	0.000411558	0.014462
ENSG00000278621	CTD-2033D15.3	6.8074	13.6148	0	0	#NAME?	4.60154e-05	0.00256881
ENSG00000278644	PCGF2	100.48	8.93642	192.023	21.4877	4.42544	1.41985e-07	2.16707e-05
ENSG00000278831	RP11-12J10.4	32.8497	53.5558	12.1436	0.226747	-2.14085	0.000885991	0.0258416
ENSG00000278843	MMP28	103.237	172.099	34.3748	0.199739	-2.32381	3.63481e-05	0.00213704
ENSG00000278960	CTA-407F11.9	18.7008	0.44987	36.9516	82.1384	6.35999	3.2361e-10	1.21233e-07
ENSG00000280126	AC069542.1	2.55739	0	5.11477	Inf	Inf	0.00163375	0.0404246
ENSG00000280411	IGHV1-69D	3.80246	7.60491	0	0	#NAME?	0.00188469	0.0444963
ENSG00000280604	PCBP3-OT1	258.132	21.1346	495.13	23.4274	4.55013	1.81529e-06	0.000188871
ENSG00000280668	LINC00521	7.25195	1.36276	13.1411	9.64307	3.26949	0.000788999	0.0238426
ENSG00000280693	SH3PXD2A-AS1	57.2504	21.9443	92.5566	4.2178	2.07649	0.000639569	0.0203023
ENSG00000280710	RP11-214F16.8	18.4398	6.12292	30.7567	5.02322	2.32861	0.0018688	0.0442364
ENSG00000280721	LINC01943	617.652	200.109	1035.2	5.17316	2.37105	2.30512e-07	3.30668e-05
ENSG00000280940	KB-1125A3.13	2.84114	0	5.68228	Inf	Inf	0.000989412	0.0280651
ENSG00000280951	SURF4	6421.1	3758.77	9083.44	2.4166	1.27298	0.000795815	0.0239685
ENSG00000281005	LINC00921	271.649	455.553	87.7453	0.192613	-2.37622	6.51605e-05	0.00337183
ENSG00000281024	SURF2	178.38	266.995	89.7647	0.336204	-1.57259	0.00194507	0.0455423
ENSG00000281053	RP4-669P10.16	5.98565	0	11.9713	Inf	Inf	2.76126e-06	0.000261311
ENSG00000281106	LINC00282	317.05	514.536	119.563	0.23237	-2.1055	1.39854e-05	0.000975323
ENSG00000281157	ARHGEF26-AS1	4.48059	0	8.96117	Inf	Inf	4.11756e-05	0.00235371
ENSG00000281188	RP11-141C7.4	54.5533	23.3046	85.8021	3.68177	1.8804	0.00155406	0.0389418
ENSG00000281448	ZNF502	98.6539	152.821	44.4866	0.291102	-1.7804	0.00154388	0.0387723
ENSG00000281490	CICP14	1343.13	2037.42	648.848	0.318466	-1.65079	2.96527e-05	0.00180181
ENSG00000281618	IFITM10	33.353	3.5142	63.1918	17.9818	4.16847	4.8482e-07	6.03864e-05
ENSG00000281670	CABIN1	10.6078	0	21.2157	Inf	Inf	1.16973e-08	2.61201e-06
ENSG00000281693	RP11-619A10.2	371.5	585.997	157.003	0.267924	-1.90011	7.22153e-05	0.00365756
ENSG00000281723	RP11-1293J14.4	5.4481	10.4316	0.464579	0.0445356	-4.4889	0.00162323	0.0402082
ENSG00000281821	RP11-141C7.4	54.5533	23.3046	85.8021	3.68177	1.8804	0.00155406	0.0389418
ENSG00000281852	LINC00891	988.198	1666.86	309.533	0.185698	-2.42897	3.82327e-09	1.0135e-06
ENSG00000281931	SCG5	22.1323	7.64772	36.6168	4.78794	2.25941	0.00137794	0.0356222
ENSG00000281962	IGHV3-23	9.32765	18.1146	0.540678	0.0298476	-5.06624	3.0578e-05	0.00184322
ENSG00000282075	AC093627.10	43.2135	77.7657	8.66118	0.111375	-3.1665	3.98206e-06	0.000352552
ENSG00000282168	ARHGAP11A	58.185	24.1618	92.2082	3.81627	1.93216	0.0017528	0.0425574
ENSG00000282184	IGHG3	26.811	47.5737	6.04833	0.127136	-2.97555	5.74209e-05	0.00306944
ENSG00000282195	SORD2P	51.7051	12.4806	90.9296	7.28567	2.86506	0.00128941	0.0338441
ENSG00000282206	RP11-141C7.5	33.5012	12.6456	54.3568	4.29849	2.10383	0.00104208	0.0291408
ENSG00000282221	RP11-27G14.4	16.3299	30.0694	2.59041	0.0861479	-3.53704	8.42509e-05	0.00412429
ENSG00000282226	AC093627.9	32.1523	55.6558	8.64879	0.155398	-2.68596	9.8495e-05	0.00464114
ENSG00000282229	AC131056.3	7.40074	14.2608	0.540678	0.0379136	-4.72114	0.00021314	0.00858812
ENSG00000282281	IGHV3-21	4.86381	9.72762	0	0	#NAME?	0.00046171	0.0157957
ENSG00000282413	RP11-359E7.3	8.57386	0	17.1477	Inf	Inf	5.82346e-08	1.03116e-05
ENSG00000282464	RP13-46H24.1	80.3602	128.353	32.3675	0.252176	-1.9875	0.000645493	0.0204384
ENSG00000282615	IGHJ5	4.17441	8.34881	0	0	#NAME?	0.00114696	0.0310397
ENSG00000282633	IGHA1	191.977	337.924	46.0297	0.136213	-2.87606	3.27019e-07	4.35993e-05
ENSG00000282657	IGHM	119.537	222.491	16.5823	0.07453	-3.74603	1.19105e-05	0.000859722
ENSG00000282749	CTB-58E17.5	4.4622	0.248782	8.67562	34.8724	5.12401	0.00035478	0.0128718
ENSG00000282823	IGKV3-11	11.0308	20.1764	1.88515	0.0934333	-3.41992	0.000420177	0.0146869
ENSG00000282954	FBXO17	63.7351	27.2365	100.234	3.68012	1.87975	0.00145564	0.0371533
ENSG00000283162	RP11-403F21.4	5.20261	0.224935	10.1803	45.2587	5.50012	7.66846e-05	0.00383254
ENSG00000283361	RP11-569D9.5	8.31754	1.36811	15.267	11.1592	3.48016	0.000798161	0.0239925
ENSG00000283667	RP11-793J2.1	48.5738	11.1635	85.9841	7.70225	2.94528	6.04805e-06	0.00049309
ENSG00000283684	AC013271.5	4.49805	0.248782	8.74732	35.1606	5.13589	0.000355523	0.0128824
ENSG00000283859	NLGN2	730.146	371.486	1088.81	2.93095	1.55137	0.000193014	0.00794672
[truncated: 6 more rows]
