# Supplementary material for: Identification of Novel Molecular Markers of Human Th17 Cells
Source: Cells. 2020 Jul 3;9(7):1611. doi: 10.3390/cells9071611 (PMC7407666; doi:10.3390/cells9071611)
Supplement: Supplementary file 1 [file cells-09-01611-s001.zip › DataSet_2.xls]

## Sheet: PANTHER
Displaying only results for FDR P < 0.05
Analysis Type:	PANTHER Overrepresentation Test (Released 20200407)
Annotation Version and Release Date:	GO Ontology database Released 2020-02-21
Analyzed List:	upload_1 (Homo sapiens)
Reference List:	Homo sapiens (all genes in database)
Test Type:	Fisher's Exact
Correction:	False Discovery Rate (FDR)
GO biological process complete	Homo sapiens - REFLIST (20851)	upload_1 (1358)	upload_1 (expected)	upload_1 (over/under)	upload_1 (fold Enrichment)	upload_1 (raw P-value)	upload_1 (FDR)
response to stimulus (GO:0050896)	8544	734	556.46	+	1.32	6.31E-21	1.00E-16
regulation of response to stimulus (GO:0048583)	4329	428	281.94	+	1.52	3.19E-19	2.54E-15
regulation of multicellular organismal process (GO:0051239)	3187	339	207.57	+	1.63	4.70E-19	2.50E-15
cell communication (GO:0007154)	5595	518	364.40	+	1.42	1.95E-18	7.74E-15
cellular response to stimulus (GO:0051716)	6783	600	441.77	+	1.36	4.90E-18	1.56E-14
response to external stimulus (GO:0009605)	2472	277	161.00	+	1.72	6.36E-18	1.69E-14
signaling (GO:0023052)	5491	506	357.62	+	1.41	1.55E-17	3.53E-14
regulation of biological process (GO:0050789)	11795	926	768.19	+	1.21	1.97E-17	3.91E-14
immune system process (GO:0002376)	2769	299	180.34	+	1.66	2.47E-17	4.38E-14
locomotion (GO:0040011)	1306	173	85.06	+	2.03	5.05E-17	8.04E-14
regulation of signaling (GO:0023051)	3673	367	239.22	+	1.53	1.13E-16	1.64E-13
cell surface receptor signaling pathway (GO:0007166)	2480	272	161.52	+	1.68	1.89E-16	2.50E-13
anatomical structure development (GO:0048856)	5451	498	355.02	+	1.40	1.92E-16	2.35E-13
biological regulation (GO:0065007)	12491	963	813.52	+	1.18	3.13E-16	3.56E-13
immune response (GO:0006955)	1870	220	121.79	+	1.81	3.86E-16	4.10E-13
response to organic substance (GO:0010033)	3025	314	197.01	+	1.59	4.43E-16	4.40E-13
positive regulation of biological process (GO:0048518)	6249	552	406.99	+	1.36	6.40E-16	6.00E-13
developmental process (GO:0032502)	5900	527	384.26	+	1.37	7.58E-16	6.70E-13
regulation of cell communication (GO:0010646)	3633	359	236.61	+	1.52	1.31E-15	1.10E-12
multicellular organism development (GO:0007275)	5065	465	329.88	+	1.41	2.07E-15	1.65E-12
signal transduction (GO:0007165)	5134	470	334.37	+	1.41	2.12E-15	1.61E-12
cell migration (GO:0016477)	949	134	61.81	+	2.17	3.25E-15	2.35E-12
cellular response to organic substance (GO:0071310)	2396	259	156.05	+	1.66	5.07E-15	3.51E-12
movement of cell or subcellular component (GO:0006928)	1555	188	101.28	+	1.86	6.66E-15	4.42E-12
positive regulation of multicellular organismal process (GO:0051240)	1768	206	115.15	+	1.79	8.97E-15	5.71E-12
regulation of cellular process (GO:0050794)	11077	867	721.43	+	1.20	1.16E-14	7.13E-12
system development (GO:0048731)	4444	415	289.43	+	1.43	1.48E-14	8.74E-12
cellular response to chemical stimulus (GO:0070887)	2956	302	192.52	+	1.57	1.50E-14	8.55E-12
regulation of localization (GO:0032879)	2816	290	183.40	+	1.58	2.22E-14	1.22E-11
localization of cell (GO:0051674)	1066	142	69.43	+	2.05	3.25E-14	1.72E-11
cell motility (GO:0048870)	1066	142	69.43	+	2.05	3.25E-14	1.67E-11
positive regulation of cytokine production (GO:0001819)	459	81	29.89	+	2.71	5.42E-14	2.69E-11
positive regulation of response to stimulus (GO:0048584)	2453	259	159.76	+	1.62	6.77E-14	3.26E-11
positive regulation of cellular process (GO:0048522)	5520	489	359.51	+	1.36	8.44E-14	3.95E-11
defense response (GO:0006952)	1360	167	88.58	+	1.89	9.47E-14	4.31E-11
regulation of immune system process (GO:0002682)	1608	188	104.73	+	1.80	1.21E-13	5.34E-11
regulation of cell population proliferation (GO:0042127)	1642	190	106.94	+	1.78	2.05E-13	8.83E-11
multicellular organismal process (GO:0032501)	7015	592	456.88	+	1.30	2.11E-13	8.85E-11
response to stress (GO:0006950)	3620	347	235.77	+	1.47	2.71E-13	1.10E-10
regulation of cytokine production (GO:0001817)	727	107	47.35	+	2.26	2.87E-13	1.14E-10
cell differentiation (GO:0030154)	3732	354	243.06	+	1.46	5.13E-13	1.99E-10
anatomical structure morphogenesis (GO:0009653)	2174	232	141.59	+	1.64	7.58E-13	2.87E-10
cell activation (GO:0001775)	1064	137	69.30	+	1.98	8.67E-13	3.21E-10
regulation of signal transduction (GO:0009966)	3151	307	205.22	+	1.50	2.14E-12	7.73E-10
response to cytokine (GO:0034097)	1121	140	73.01	+	1.92	4.41E-12	1.56E-09
leukocyte migration (GO:0050900)	373	67	24.29	+	2.76	4.87E-12	1.69E-09
cellular developmental process (GO:0048869)	3825	356	249.12	+	1.43	5.01E-12	1.70E-09
chemotaxis (GO:0006935)	545	85	35.50	+	2.39	5.12E-12	1.70E-09
response to other organism (GO:0051707)	1347	159	87.73	+	1.81	6.78E-12	2.20E-09
response to external biotic stimulus (GO:0043207)	1349	159	87.86	+	1.81	7.15E-12	2.27E-09
taxis (GO:0042330)	547	85	35.63	+	2.39	8.91E-12	2.78E-09
cellular response to cytokine stimulus (GO:0071345)	1031	130	67.15	+	1.94	1.44E-11	4.42E-09
positive regulation of immune system process (GO:0002684)	1082	134	70.47	+	1.90	1.84E-11	5.53E-09
regulation of developmental process (GO:0050793)	2631	262	171.35	+	1.53	2.20E-11	6.49E-09
biological_process (GO:0008150)	17794	1243	1158.90	+	1.07	2.46E-11	7.13E-09
Unclassified (UNCLASSIFIED)	3057	115	199.10	-	.58	2.46E-11	7.00E-09
cellular process (GO:0009987)	14623	1065	952.38	+	1.12	2.75E-11	7.67E-09
inflammatory response (GO:0006954)	505	79	32.89	+	2.40	3.02E-11	8.29E-09
regulation of multicellular organismal development (GO:2000026)	2066	216	134.56	+	1.61	3.26E-11	8.81E-09
response to biotic stimulus (GO:0009607)	1381	159	89.94	+	1.77	3.71E-11	9.85E-09
detection of chemical stimulus involved in sensory perception (GO:0050907)	483	2	31.46	-	.06	3.77E-11	9.83E-09
localization (GO:0051179)	5778	492	376.31	+	1.31	3.82E-11	9.80E-09
leukocyte activation (GO:0045321)	917	118	59.72	+	1.98	4.22E-11	1.07E-08
vesicle-mediated transport (GO:0016192)	1939	205	126.28	+	1.62	4.63E-11	1.15E-08
positive regulation of signaling (GO:0023056)	1944	205	126.61	+	1.62	6.50E-11	1.59E-08
regulation of cellular component movement (GO:0051270)	1023	127	66.63	+	1.91	6.83E-11	1.65E-08
animal organ development (GO:0048513)	3215	304	209.39	+	1.45	7.61E-11	1.81E-08
response to chemical (GO:0042221)	4501	399	293.14	+	1.36	7.87E-11	1.84E-08
positive regulation of cell communication (GO:0010647)	1936	204	126.09	+	1.62	8.22E-11	1.90E-08
regulation of locomotion (GO:0040012)	1010	125	65.78	+	1.90	1.23E-10	2.80E-08
regulation of response to external stimulus (GO:0032101)	1011	125	65.85	+	1.90	1.26E-10	2.82E-08
innate immune response (GO:0045087)	776	103	50.54	+	2.04	1.54E-10	3.41E-08
nervous system development (GO:0007399)	2383	238	155.20	+	1.53	1.89E-10	4.11E-08
cytokine-mediated signaling pathway (GO:0019221)	694	95	45.20	+	2.10	1.92E-10	4.12E-08
regulation of cell motility (GO:2000145)	939	117	61.16	+	1.91	3.82E-10	8.10E-08
immune effector process (GO:0002252)	1079	129	70.27	+	1.84	4.39E-10	9.20E-08
regulation of transport (GO:0051049)	1891	197	123.16	+	1.60	4.72E-10	9.76E-08
endocytosis (GO:0006897)	547	80	35.63	+	2.25	5.12E-10	1.04E-07
detection of chemical stimulus involved in sensory perception of smell (GO:0050911)	439	2	28.59	-	.07	5.64E-10	1.14E-07
leukocyte mediated immunity (GO:0002443)	760	100	49.50	+	2.02	6.12E-10	1.22E-07
neurogenesis (GO:0022008)	1664	178	108.37	+	1.64	6.16E-10	1.21E-07
export from cell (GO:0140352)	1046	125	68.12	+	1.83	8.25E-10	1.60E-07
negative regulation of biological process (GO:0048519)	5388	456	350.91	+	1.30	9.31E-10	1.79E-07
positive regulation of developmental process (GO:0051094)	1388	154	90.40	+	1.70	1.01E-09	1.92E-07
generation of neurons (GO:0048699)	1561	168	101.67	+	1.65	1.08E-09	2.02E-07
sensory perception of smell (GO:0007608)	468	3	30.48	-	.10	1.13E-09	2.09E-07
regulation of cell migration (GO:0030334)	876	109	57.05	+	1.91	1.41E-09	2.59E-07
defense response to other organism (GO:0098542)	967	117	62.98	+	1.86	1.53E-09	2.76E-07
secretion (GO:0046903)	1116	130	72.68	+	1.79	1.74E-09	3.11E-07
regulation of biological quality (GO:0065008)	4112	362	267.81	+	1.35	2.16E-09	3.83E-07
regulation of intracellular signal transduction (GO:1902531)	1794	186	116.84	+	1.59	2.21E-09	3.86E-07
response to oxygen-containing compound (GO:1901700)	1603	170	104.40	+	1.63	2.32E-09	4.01E-07
secretion by cell (GO:0032940)	999	119	65.06	+	1.83	2.65E-09	4.53E-07
biological adhesion (GO:0022610)	928	112	60.44	+	1.85	3.87E-09	6.55E-07
myeloid leukocyte activation (GO:0002274)	582	80	37.90	+	2.11	4.88E-09	8.17E-07
cell adhesion (GO:0007155)	922	111	60.05	+	1.85	5.19E-09	8.60E-07
regulation of leukocyte activation (GO:0002694)	605	82	39.40	+	2.08	5.64E-09	9.26E-07
sensory perception of chemical stimulus (GO:0007606)	540	6	35.17	-	.17	6.04E-09	9.80E-07
regulation of immune response (GO:0050776)	1031	120	67.15	+	1.79	6.87E-09	1.10E-06
regulation of cell activation (GO:0050865)	645	85	42.01	+	2.02	9.87E-09	1.57E-06
response to lipid (GO:0033993)	867	105	56.47	+	1.86	9.96E-09	1.57E-06
receptor-mediated endocytosis (GO:0006898)	239	44	15.57	+	2.83	1.08E-08	1.68E-06
leukocyte activation involved in immune response (GO:0002366)	618	82	40.25	+	2.04	1.32E-08	2.04E-06
positive regulation of locomotion (GO:0040017)	575	78	37.45	+	2.08	1.64E-08	2.51E-06
positive regulation of cell motility (GO:2000147)	544	75	35.43	+	2.12	1.85E-08	2.80E-06
positive regulation of cellular component movement (GO:0051272)	560	76	36.47	+	2.08	1.93E-08	2.90E-06
cell activation involved in immune response (GO:0002263)	622	82	40.51	+	2.02	2.17E-08	3.22E-06
positive regulation of cell migration (GO:0030335)	519	72	33.80	+	2.13	2.42E-08	3.57E-06
regulation of cell differentiation (GO:0045595)	1844	185	120.10	+	1.54	2.56E-08	3.74E-06
response to wounding (GO:0009611)	576	77	37.51	+	2.05	2.89E-08	4.18E-06
regulation of immune effector process (GO:0002697)	473	67	30.81	+	2.17	3.08E-08	4.41E-06
negative regulation of cellular process (GO:0048523)	4799	404	312.55	+	1.29	3.15E-08	4.48E-06
humoral immune response (GO:0006959)	371	57	24.16	+	2.36	3.18E-08	4.48E-06
regulated exocytosis (GO:0045055)	696	88	45.33	+	1.94	3.20E-08	4.46E-06
positive regulation of cytokine secretion (GO:0050715)	147	32	9.57	+	3.34	3.96E-08	5.48E-06
cell development (GO:0048468)	1626	166	105.90	+	1.57	4.37E-08	5.99E-06
RNA processing (GO:0006396)	874	20	56.92	-	.35	4.40E-08	5.99E-06
positive regulation of signal transduction (GO:0009967)	1706	172	111.11	+	1.55	6.18E-08	8.34E-06
detection of stimulus involved in sensory perception (GO:0050906)	545	8	35.50	-	.23	7.63E-08	1.02E-05
detection of chemical stimulus (GO:0009593)	519	7	33.80	-	.21	9.04E-08	1.20E-05
phagocytosis (GO:0006909)	325	51	21.17	+	2.41	9.07E-08	1.19E-05
axon development (GO:0061564)	415	60	27.03	+	2.22	9.75E-08	1.27E-05
negative regulation of cell population proliferation (GO:0008285)	691	86	45.00	+	1.91	1.02E-07	1.32E-05
positive regulation of cell population proliferation (GO:0008284)	921	106	59.98	+	1.77	1.07E-07	1.38E-05
cellular response to oxygen-containing compound (GO:1901701)	1077	119	70.14	+	1.70	1.12E-07	1.43E-05
regulation of leukocyte migration (GO:0002685)	207	38	13.48	+	2.82	1.14E-07	1.44E-05
exocytosis (GO:0006887)	785	94	51.13	+	1.84	1.17E-07	1.47E-05
leukocyte differentiation (GO:0002521)	342	52	22.27	+	2.33	1.82E-07	2.27E-05
response to bacterium (GO:0009617)	707	86	46.05	+	1.87	2.16E-07	2.67E-05
regulation of nervous system development (GO:0051960)	948	107	61.74	+	1.73	2.26E-07	2.77E-05
positive regulation of protein secretion (GO:0050714)	281	45	18.30	+	2.46	2.91E-07	3.53E-05
cell morphogenesis (GO:0000902)	724	87	47.15	+	1.85	2.95E-07	3.56E-05
regulation of cytokine secretion (GO:0050707)	213	38	13.87	+	2.74	3.36E-07	4.02E-05
regulation of vasculature development (GO:1901342)	331	50	21.56	+	2.32	3.77E-07	4.48E-05
neuron differentiation (GO:0030182)	1016	112	66.17	+	1.69	3.84E-07	4.52E-05
leukocyte chemotaxis (GO:0030595)	140	29	9.12	+	3.18	4.16E-07	4.87E-05
positive regulation of peptide secretion (GO:0002793)	304	47	19.80	+	2.37	4.21E-07	4.90E-05
cell projection morphogenesis (GO:0048858)	500	66	32.56	+	2.03	4.53E-07	5.23E-05
granulocyte activation (GO:0036230)	500	66	32.56	+	2.03	4.53E-07	5.19E-05
neuron projection morphogenesis (GO:0048812)	492	65	32.04	+	2.03	5.77E-07	6.56E-05
neutrophil activation (GO:0042119)	495	65	32.24	+	2.02	6.44E-07	7.27E-05
neuron projection development (GO:0031175)	681	82	44.35	+	1.85	6.60E-07	7.40E-05
plasma membrane bounded cell projection morphogenesis (GO:0120039)	496	65	32.30	+	2.01	6.71E-07	7.47E-05
cell morphogenesis involved in neuron differentiation (GO:0048667)	443	60	28.85	+	2.08	6.87E-07	7.59E-05
transport (GO:0006810)	4542	376	295.81	+	1.27	6.90E-07	7.57E-05
hematopoietic or lymphoid organ development (GO:0048534)	617	76	40.18	+	1.89	7.00E-07	7.63E-05
myeloid cell activation involved in immune response (GO:0002275)	518	67	33.74	+	1.99	7.11E-07	7.69E-05
axonogenesis (GO:0007409)	379	54	24.68	+	2.19	7.11E-07	7.64E-05
regulation of defense response (GO:0031347)	684	82	44.55	+	1.84	7.13E-07	7.61E-05
cell chemotaxis (GO:0060326)	203	36	13.22	+	2.72	7.64E-07	8.11E-05
tissue development (GO:0009888)	1781	172	115.99	+	1.48	8.85E-07	9.32E-05
immune system development (GO:0002520)	654	79	42.59	+	1.85	9.11E-07	9.54E-05
establishment of localization (GO:0051234)	4672	384	304.28	+	1.26	1.04E-06	1.09E-04
myeloid leukocyte mediated immunity (GO:0002444)	514	66	33.48	+	1.97	1.04E-06	1.08E-04
positive regulation of leukocyte migration (GO:0002687)	139	28	9.05	+	3.09	1.06E-06	1.09E-04
cellular component morphogenesis (GO:0032989)	829	94	53.99	+	1.74	1.06E-06	1.08E-04
cell part morphogenesis (GO:0032990)	522	67	34.00	+	1.97	1.18E-06	1.19E-04
leukocyte degranulation (GO:0043299)	504	65	32.82	+	1.98	1.23E-06	1.24E-04
positive regulation of secretion by cell (GO:1903532)	421	57	27.42	+	2.08	1.53E-06	1.53E-04
response to molecule of bacterial origin (GO:0002237)	340	49	22.14	+	2.21	1.65E-06	1.64E-04
positive regulation of cell death (GO:0010942)	712	83	46.37	+	1.79	1.69E-06	1.67E-04
positive regulation of intracellular signal transduction (GO:1902533)	1032	110	67.21	+	1.64	1.76E-06	1.73E-04
anatomical structure formation involved in morphogenesis (GO:0048646)	896	99	58.36	+	1.70	1.80E-06	1.75E-04
response to axon injury (GO:0048678)	51	16	3.32	+	4.82	2.02E-06	1.96E-04
hemopoiesis (GO:0030097)	569	70	37.06	+	1.89	2.13E-06	2.05E-04
regulation of inflammatory response (GO:0050727)	346	49	22.53	+	2.17	2.26E-06	2.16E-04
neutrophil mediated immunity (GO:0002446)	493	63	32.11	+	1.96	2.34E-06	2.23E-04
interspecies interaction between organisms (GO:0044419)	1997	186	130.06	+	1.43	2.37E-06	2.25E-04
positive regulation of vasculature development (GO:1904018)	189	33	12.31	+	2.68	2.77E-06	2.61E-04
positive regulation of tumor necrosis factor production (GO:0032760)	89	21	5.80	+	3.62	2.80E-06	2.62E-04
positive regulation of leukocyte activation (GO:0002696)	410	55	26.70	+	2.06	2.99E-06	2.79E-04
regulation of secretion (GO:0051046)	828	92	53.93	+	1.71	3.00E-06	2.78E-04
negative regulation of multicellular organismal process (GO:0051241)	1215	124	79.13	+	1.57	3.01E-06	2.77E-04
neutrophil activation involved in immune response (GO:0002283)	486	62	31.65	+	1.96	3.09E-06	2.82E-04
cellular response to lipid (GO:0071396)	529	66	34.45	+	1.92	3.25E-06	2.96E-04
ncRNA processing (GO:0034470)	384	5	25.01	-	.20	3.27E-06	2.96E-04
regulation of peptide secretion (GO:0002791)	510	64	33.22	+	1.93	3.40E-06	3.06E-04
regulation of apoptotic process (GO:0042981)	1558	151	101.47	+	1.49	3.47E-06	3.10E-04
positive regulation of tumor necrosis factor superfamily cytokine production (GO:1903557)	91	21	5.93	+	3.54	3.77E-06	3.36E-04
regulation of secretion by cell (GO:1903530)	775	87	50.47	+	1.72	4.15E-06	3.67E-04
regulation of protein secretion (GO:0050708)	480	61	31.26	+	1.95	4.19E-06	3.69E-04
positive regulation of cell activation (GO:0050867)	424	56	27.61	+	2.03	4.31E-06	3.77E-04
regulation of cell adhesion (GO:0030155)	703	81	45.79	+	1.77	4.34E-06	3.77E-04
neutrophil degranulation (GO:0043312)	482	61	31.39	+	1.94	4.45E-06	3.85E-04
regulation of complement activation (GO:0030449)	117	24	7.62	+	3.15	4.66E-06	4.01E-04
regulation of neurogenesis (GO:0050767)	838	92	54.58	+	1.69	4.77E-06	4.08E-04
positive regulation of secretion (GO:0051047)	448	58	29.18	+	1.99	4.88E-06	4.15E-04
regulation of programmed cell death (GO:0043067)	1580	152	102.90	+	1.48	5.08E-06	4.30E-04
regulation of cell death (GO:0010941)	1707	162	111.17	+	1.46	5.19E-06	4.37E-04
positive regulation of cell differentiation (GO:0045597)	992	105	64.61	+	1.63	5.30E-06	4.44E-04
negative regulation of immune system process (GO:0002683)	431	56	28.07	+	1.99	5.31E-06	4.42E-04
developmental maturation (GO:0021700)	237	37	15.44	+	2.40	5.60E-06	4.64E-04
cell morphogenesis involved in differentiation (GO:0000904)	563	68	36.67	+	1.85	6.27E-06	5.17E-04
regulation of lymphocyte activation (GO:0051249)	523	64	34.06	+	1.88	6.87E-06	5.64E-04
adaptive immune response based on somatic recombination of immune receptors built from immunoglobulin superfamily domains (GO:0002460)	270	40	17.58	+	2.27	7.22E-06	5.89E-04
circulatory system development (GO:0072359)	873	94	56.86	+	1.65	7.34E-06	5.96E-04
myeloid leukocyte migration (GO:0097529)	121	24	7.88	+	3.05	7.67E-06	6.19E-04
regulation of calcium ion transmembrane transporter activity (GO:1901019)	96	21	6.25	+	3.36	7.72E-06	6.20E-04
regulation of response to stress (GO:0080134)	1452	141	94.57	+	1.49	7.86E-06	6.28E-04
neuron development (GO:0048666)	825	90	53.73	+	1.68	7.86E-06	6.26E-04
animal organ morphogenesis (GO:0009887)	970	102	63.17	+	1.61	7.93E-06	6.28E-04
ncRNA metabolic process (GO:0034660)	477	9	31.07	-	.29	8.44E-06	6.65E-04
response to lipopolysaccharide (GO:0032496)	323	45	21.04	+	2.14	8.64E-06	6.77E-04
myeloid leukocyte differentiation (GO:0002573)	122	24	7.95	+	3.02	8.65E-06	6.75E-04
regulation of molecular function (GO:0065009)	3063	262	199.49	+	1.31	8.81E-06	6.84E-04
translation (GO:0006412)	389	6	25.34	-	.24	1.10E-05	8.53E-04
negative regulation of response to external stimulus (GO:0032102)	368	49	23.97	+	2.04	1.12E-05	8.63E-04
response to endogenous stimulus (GO:0009719)	1506	144	98.08	+	1.47	1.13E-05	8.62E-04
tube development (GO:0035295)	857	92	55.82	+	1.65	1.13E-05	8.63E-04
positive regulation of transport (GO:0051050)	1013	105	65.98	+	1.59	1.18E-05	8.97E-04
cellular defense response (GO:0006968)	53	15	3.45	+	4.35	1.19E-05	8.96E-04
response to organic cyclic compound (GO:0014070)	929	98	60.50	+	1.62	1.29E-05	9.69E-04
extracellular matrix organization (GO:0030198)	340	46	22.14	+	2.08	1.40E-05	1.05E-03
positive regulation of programmed cell death (GO:0043068)	660	75	42.98	+	1.74	1.41E-05	1.05E-03
negative regulation of cell adhesion (GO:0007162)	277	40	18.04	+	2.22	1.44E-05	1.06E-03
extracellular structure organization (GO:0043062)	341	46	22.21	+	2.07	1.47E-05	1.08E-03
regulation of humoral immune response (GO:0002920)	136	25	8.86	+	2.82	1.57E-05	1.15E-03
negative regulation of response to stimulus (GO:0048585)	1656	155	107.85	+	1.44	1.61E-05	1.18E-03
regulation of angiogenesis (GO:0045765)	298	42	19.41	+	2.16	1.67E-05	1.22E-03
detection of stimulus (GO:0051606)	702	19	45.72	-	.42	1.70E-05	1.23E-03
Fc receptor mediated stimulatory signaling pathway (GO:0002431)	137	25	8.92	+	2.80	1.75E-05	1.26E-03
regulation of transforming growth factor beta production (GO:0071634)	35	12	2.28	+	5.26	1.84E-05	1.32E-03
collagen metabolic process (GO:0032963)	63	16	4.10	+	3.90	1.93E-05	1.38E-03
Fc-gamma receptor signaling pathway (GO:0038094)	139	25	9.05	+	2.76	2.17E-05	1.54E-03
regulation of T cell activation (GO:0050863)	324	44	21.10	+	2.09	2.24E-05	1.59E-03
regulation of anatomical structure morphogenesis (GO:0022603)	1099	110	71.58	+	1.54	2.51E-05	1.77E-03
cell junction organization (GO:0034330)	489	59	31.85	+	1.85	2.68E-05	1.88E-03
ribonucleoprotein complex biogenesis (GO:0022613)	426	8	27.74	-	.29	2.72E-05	1.90E-03
negative regulation of cell-cell adhesion (GO:0022408)	178	29	11.59	+	2.50	2.78E-05	1.93E-03
granulocyte chemotaxis (GO:0071621)	81	18	5.28	+	3.41	2.82E-05	1.95E-03
B cell mediated immunity (GO:0019724)	207	32	13.48	+	2.37	2.99E-05	2.06E-03
regulation of cell-cell adhesion (GO:0022407)	414	52	26.96	+	1.93	3.21E-05	2.20E-03
vasculature development (GO:0001944)	519	61	33.80	+	1.80	3.26E-05	2.22E-03
negative regulation of leukocyte cell-cell adhesion (GO:1903038)	125	23	8.14	+	2.83	3.34E-05	2.27E-03
regulation of peptide transport (GO:0090087)	762	82	49.63	+	1.65	3.62E-05	2.45E-03
positive regulation of response to external stimulus (GO:0032103)	507	60	33.02	+	1.82	3.69E-05	2.49E-03
immune response-regulating cell surface receptor signaling pathway involved in phagocytosis (GO:0002433)	135	24	8.79	+	2.73	3.71E-05	2.49E-03
Fc-gamma receptor signaling pathway involved in phagocytosis (GO:0038096)	135	24	8.79	+	2.73	3.71E-05	2.48E-03
regulation of vesicle-mediated transport (GO:0060627)	554	64	36.08	+	1.77	3.75E-05	2.50E-03
positive regulation of tumor necrosis factor biosynthetic process (GO:0042535)	20	9	1.30	+	6.91	3.81E-05	2.53E-03
regulation of leukocyte cell-cell adhesion (GO:1903037)	309	42	20.12	+	2.09	3.89E-05	2.57E-03
regeneration (GO:0031099)	162	27	10.55	+	2.56	4.04E-05	2.66E-03
granulocyte migration (GO:0097530)	92	19	5.99	+	3.17	4.10E-05	2.68E-03
positive regulation of leukocyte chemotaxis (GO:0002690)	92	19	5.99	+	3.17	4.10E-05	2.67E-03
positive regulation of immune response (GO:0050778)	744	80	48.46	+	1.65	4.13E-05	2.68E-03
homeostatic process (GO:0042592)	1664	153	108.37	+	1.41	4.16E-05	2.69E-03
regulation of leukocyte differentiation (GO:1902105)	279	39	18.17	+	2.15	4.39E-05	2.83E-03
cellular response to molecule of bacterial origin (GO:0071219)	202	31	13.16	+	2.36	4.46E-05	2.86E-03
lymphocyte mediated immunity (GO:0002449)	262	37	17.06	+	2.17	4.46E-05	2.85E-03
negative regulation of cellular component movement (GO:0051271)	314	42	20.45	+	2.05	4.58E-05	2.91E-03
blood vessel development (GO:0001568)	497	59	32.37	+	1.82	4.59E-05	2.91E-03
regulation of chemotaxis (GO:0050920)	218	33	14.20	+	2.32	4.65E-05	2.94E-03
immunoglobulin mediated immune response (GO:0016064)	204	31	13.29	+	2.33	5.08E-05	3.19E-03
response to drug (GO:0042493)	1019	102	66.37	+	1.54	5.19E-05	3.25E-03
positive regulation of apoptotic process (GO:0043065)	654	72	42.59	+	1.69	5.23E-05	3.27E-03
complement activation (GO:0006956)	176	28	11.46	+	2.44	5.36E-05	3.33E-03
positive regulation of glomerulus development (GO:0090193)	11	7	.72	+	9.77	5.51E-05	3.41E-03
cardiovascular system development (GO:0072358)	529	61	34.45	+	1.77	5.53E-05	3.41E-03
regulation of T cell differentiation (GO:0045580)	144	25	9.38	+	2.67	5.89E-05	3.62E-03
cellular response to endogenous stimulus (GO:0071495)	1221	118	79.52	+	1.48	5.89E-05	3.61E-03
intracellular signal transduction (GO:0035556)	1701	155	110.78	+	1.40	6.09E-05	3.71E-03
myeloid cell differentiation (GO:0030099)	226	33	14.72	+	2.24	6.45E-05	3.92E-03
regulation of protein transport (GO:0051223)	730	78	47.54	+	1.64	6.61E-05	4.00E-03
positive regulation of cytokine biosynthetic process (GO:0042108)	71	16	4.62	+	3.46	6.69E-05	4.03E-03
positive regulation of MAPK cascade (GO:0043410)	544	62	35.43	+	1.75	6.82E-05	4.09E-03
regulation of transporter activity (GO:0032409)	290	39	18.89	+	2.06	6.83E-05	4.08E-03
gene expression (GO:0010467)	2038	90	132.73	-	.68	7.61E-05	4.54E-03
regulation of interleukin-1 production (GO:0032652)	97	19	6.32	+	3.01	7.63E-05	4.53E-03
positive regulation of nervous system development (GO:0051962)	555	63	36.15	+	1.74	7.77E-05	4.60E-03
mRNA processing (GO:0006397)	477	11	31.07	-	.35	7.77E-05	4.58E-03
negative regulation of cell activation (GO:0050866)	200	30	13.03	+	2.30	8.10E-05	4.75E-03
ribosome biogenesis (GO:0042254)	298	4	19.41	-	.21	8.20E-05	4.80E-03
complement activation, classical pathway (GO:0006958)	161	26	10.49	+	2.48	8.23E-05	4.80E-03
regulation of neuron projection development (GO:0010975)	515	59	33.54	+	1.76	9.11E-05	5.29E-03
regulation of MAPK cascade (GO:0043408)	729	77	47.48	+	1.62	9.24E-05	5.35E-03
regulation of tumor necrosis factor production (GO:0032680)	152	25	9.90	+	2.53	9.26E-05	5.34E-03
lymphocyte activation (GO:0046649)	381	47	24.81	+	1.89	9.43E-05	5.42E-03
negative regulation of leukocyte activation (GO:0002695)	179	28	11.66	+	2.40	9.57E-05	5.48E-03
central nervous system development (GO:0007417)	997	99	64.93	+	1.52	9.72E-05	5.55E-03
neutrophil migration (GO:1990266)	82	17	5.34	+	3.18	9.82E-05	5.58E-03
cellular response to lipopolysaccharide (GO:0071222)	192	29	12.50	+	2.32	9.91E-05	5.61E-03
protein modification by small protein conjugation or removal (GO:0070647)	988	35	64.35	-	.54	9.98E-05	5.63E-03
neutrophil chemotaxis (GO:0030593)	74	16	4.82	+	3.32	1.02E-04	5.74E-03
regulation of establishment of protein localization (GO:0070201)	777	81	50.61	+	1.60	1.07E-04	5.99E-03
positive regulation of protein phosphorylation (GO:0001934)	1013	100	65.98	+	1.52	1.10E-04	6.12E-03
regulation of regulatory T cell differentiation (GO:0045589)	30	10	1.95	+	5.12	1.11E-04	6.16E-03
wound healing (GO:0042060)	483	56	31.46	+	1.78	1.14E-04	6.32E-03
regulation of tumor necrosis factor superfamily cytokine production (GO:1903555)	155	25	10.09	+	2.48	1.15E-04	6.38E-03
regulation of hydrolase activity (GO:0051336)	1293	122	84.21	+	1.45	1.15E-04	6.36E-03
regulation of leukocyte chemotaxis (GO:0002688)	119	21	7.75	+	2.71	1.22E-04	6.67E-03
regulation of cytokine biosynthetic process (GO:0042035)	110	20	7.16	+	2.79	1.23E-04	6.71E-03
positive regulation of molecular function (GO:0044093)	1823	162	118.73	+	1.36	1.25E-04	6.79E-03
regulation of chemokine production (GO:0032642)	84	17	5.47	+	3.11	1.27E-04	6.89E-03
axon guidance (GO:0007411)	264	36	17.19	+	2.09	1.28E-04	6.93E-03
regulation of phagocytosis (GO:0050764)	93	18	6.06	+	2.97	1.33E-04	7.18E-03
positive regulation of phosphorus metabolic process (GO:0010562)	1160	111	75.55	+	1.47	1.38E-04	7.41E-03
positive regulation of phosphate metabolic process (GO:0045937)	1160	111	75.55	+	1.47	1.38E-04	7.39E-03
regulation of tumor necrosis factor biosynthetic process (GO:0042534)	31	10	2.02	+	4.95	1.38E-04	7.39E-03
regulation of protein phosphorylation (GO:0001932)	1458	134	94.96	+	1.41	1.39E-04	7.39E-03
anatomical structure maturation (GO:0071695)	135	23	8.79	+	2.62	1.40E-04	7.41E-03
regulation of smooth muscle cell proliferation (GO:0048660)	135	23	8.79	+	2.62	1.40E-04	7.38E-03
cell projection organization (GO:0030030)	1162	111	75.68	+	1.47	1.41E-04	7.40E-03
neuron projection guidance (GO:0097485)	267	36	17.39	+	2.07	1.42E-04	7.45E-03
positive regulation of metabolic process (GO:0009893)	3702	298	241.11	+	1.24	1.48E-04	7.74E-03
muscle structure development (GO:0061061)	481	55	31.33	+	1.76	1.64E-04	8.57E-03
regulation of cell development (GO:0060284)	964	95	62.78	+	1.51	1.69E-04	8.78E-03
regulation of glomerulus development (GO:0090192)	14	7	.91	+	7.68	1.71E-04	8.87E-03
plasma membrane bounded cell projection organization (GO:0120036)	1117	107	72.75	+	1.47	1.73E-04	8.92E-03
nucleic acid metabolic process (GO:0090304)	2301	107	149.86	-	.71	1.82E-04	9.39E-03
regulation of phosphate metabolic process (GO:0019220)	1822	161	118.66	+	1.36	1.83E-04	9.40E-03
regulation of phosphorus metabolic process (GO:0051174)	1823	161	118.73	+	1.36	1.84E-04	9.41E-03
positive regulation of phosphorylation (GO:0042327)	1090	105	70.99	+	1.48	1.85E-04	9.42E-03
negative regulation of T cell activation (GO:0050868)	114	20	7.42	+	2.69	1.87E-04	9.51E-03
humoral immune response mediated by circulating immunoglobulin (GO:0002455)	166	26	10.81	+	2.40	1.88E-04	9.51E-03
cellular response to biotic stimulus (GO:0071216)	226	32	14.72	+	2.17	1.88E-04	9.52E-03
positive regulation of macromolecule metabolic process (GO:0010604)	3404	276	221.70	+	1.24	1.89E-04	9.50E-03
regulation of neurotransmitter levels (GO:0001505)	356	44	23.19	+	1.90	1.89E-04	9.50E-03
response to inorganic substance (GO:0010035)	542	60	35.30	+	1.70	1.90E-04	9.50E-03
tube morphogenesis (GO:0035239)	657	70	42.79	+	1.64	1.96E-04	9.78E-03
chemokine-mediated signaling pathway (GO:0070098)	79	16	5.15	+	3.11	1.97E-04	9.78E-03
positive regulation of chemotaxis (GO:0050921)	141	23	9.18	+	2.50	1.98E-04	9.82E-03
regulation of calcium ion transport (GO:0051924)	262	35	17.06	+	2.05	2.03E-04	1.00E-02
cellular protein-containing complex assembly (GO:0034622)	800	27	52.10	-	.52	2.06E-04	1.02E-02
positive regulation of angiogenesis (GO:0045766)	169	26	11.01	+	2.36	2.10E-04	1.03E-02
regulation of macrophage migration (GO:1905521)	40	11	2.61	+	4.22	2.12E-04	1.04E-02
regulation of lymphocyte migration (GO:2000401)	63	14	4.10	+	3.41	2.13E-04	1.04E-02
negative regulation of signal transduction (GO:0009968)	1278	119	83.23	+	1.43	2.14E-04	1.04E-02
protein modification by small protein conjugation (GO:0032446)	778	26	50.67	-	.51	2.25E-04	1.09E-02
response to abiotic stimulus (GO:0009628)	1164	110	75.81	+	1.45	2.28E-04	1.11E-02
cellular response to chemokine (GO:1990869)	89	17	5.80	+	2.93	2.32E-04	1.12E-02
response to chemokine (GO:1990868)	89	17	5.80	+	2.93	2.32E-04	1.12E-02
head development (GO:0060322)	799	81	52.04	+	1.56	2.34E-04	1.12E-02
mononuclear cell migration (GO:0071674)	48	12	3.13	+	3.84	2.36E-04	1.13E-02
cell-cell signaling (GO:0007267)	1175	111	76.53	+	1.45	2.42E-04	1.15E-02
regulation of ryanodine-sensitive calcium-release channel activity (GO:0060314)	27	9	1.76	+	5.12	2.43E-04	1.16E-02
response to lipoprotein particle (GO:0055094)	27	9	1.76	+	5.12	2.43E-04	1.15E-02
regulation of lymphocyte differentiation (GO:0045619)	172	26	11.20	+	2.32	2.43E-04	1.15E-02
regulation of kidney development (GO:0090183)	56	13	3.65	+	3.56	2.46E-04	1.16E-02
negative regulation of locomotion (GO:0040013)	328	41	21.36	+	1.92	2.48E-04	1.16E-02
mRNA metabolic process (GO:0016071)	697	22	45.39	-	.48	2.49E-04	1.16E-02
cell junction assembly (GO:0034329)	267	35	17.39	+	2.01	2.52E-04	1.17E-02
RNA 3'-end processing (GO:0031123)	139	0	9.05	-	< 0.01	2.60E-04	1.21E-02
regulation of calcium-mediated signaling (GO:0050848)	99	18	6.45	+	2.79	2.62E-04	1.22E-02
spindle organization (GO:0007051)	216	2	14.07	-	.14	2.81E-04	1.30E-02
rRNA processing (GO:0006364)	216	2	14.07	-	.14	2.81E-04	1.29E-02
ion transport (GO:0006811)	1338	123	87.14	+	1.41	2.87E-04	1.32E-02
inorganic ion homeostasis (GO:0098771)	728	75	47.41	+	1.58	2.92E-04	1.34E-02
positive regulation of nitrogen compound metabolic process (GO:0051173)	3229	262	210.30	+	1.25	2.93E-04	1.34E-02
chemical homeostasis (GO:0048878)	1130	107	73.60	+	1.45	2.99E-04	1.36E-02
regulation of cell projection organization (GO:0031344)	697	72	45.39	+	1.59	3.01E-04	1.37E-02
monocyte chemotaxis (GO:0002548)	42	11	2.74	+	4.02	3.03E-04	1.37E-02
regulation of neuron differentiation (GO:0045664)	670	70	43.64	+	1.60	3.05E-04	1.38E-02
regulation of regulated secretory pathway (GO:1903305)	164	25	10.68	+	2.34	3.12E-04	1.40E-02
actin filament-based process (GO:0030029)	586	63	38.17	+	1.65	3.17E-04	1.43E-02
regulation of neural precursor cell proliferation (GO:2000177)	92	17	5.99	+	2.84	3.26E-04	1.46E-02
immune response-regulating cell surface receptor signaling pathway (GO:0002768)	483	54	31.46	+	1.72	3.39E-04	1.51E-02
positive regulation of protein metabolic process (GO:0051247)	1727	152	112.48	+	1.35	3.42E-04	1.52E-02
cell-cell junction organization (GO:0045216)	166	25	10.81	+	2.31	3.43E-04	1.52E-02
regulation of phosphorylation (GO:0042325)	1627	144	105.96	+	1.36	3.55E-04	1.57E-02
regulation of transforming growth factor beta1 production (GO:0032908)	11	6	.72	+	8.38	3.56E-04	1.57E-02
positive regulation of protein transport (GO:0051222)	437	50	28.46	+	1.76	3.56E-04	1.57E-02
calcium-mediated signaling (GO:0019722)	149	23	9.70	+	2.37	3.58E-04	1.57E-02
collagen catabolic process (GO:0030574)	43	11	2.80	+	3.93	3.59E-04	1.58E-02
immune response-regulating signaling pathway (GO:0002764)	486	54	31.65	+	1.71	3.61E-04	1.58E-02
microtubule cytoskeleton organization involved in mitosis (GO:1902850)	175	1	11.40	-	.09	3.69E-04	1.61E-02
cellular response to lipoprotein particle stimulus (GO:0071402)	29	9	1.89	+	4.77	3.77E-04	1.64E-02
embryo development (GO:0009790)	1014	97	66.04	+	1.47	3.91E-04	1.69E-02
positive regulation of interleukin-6 production (GO:0032755)	94	17	6.12	+	2.78	4.06E-04	1.76E-02
regulation of cell killing (GO:0031341)	94	17	6.12	+	2.78	4.06E-04	1.75E-02
stem cell differentiation (GO:0048863)	157	24	10.23	+	2.35	4.24E-04	1.83E-02
positive regulation of macrophage migration (GO:1905523)	23	8	1.50	+	5.34	4.26E-04	1.83E-02
positive regulation of establishment of protein localization (GO:1904951)	475	53	30.94	+	1.71	4.27E-04	1.83E-02
regulation of cation channel activity (GO:2001257)	187	27	12.18	+	2.22	4.30E-04	1.84E-02
positive regulation of interleukin-8 secretion (GO:2000484)	17	7	1.11	+	6.32	4.33E-04	1.84E-02
positive regulation of interleukin-1 production (GO:0032732)	60	13	3.91	+	3.33	4.37E-04	1.85E-02
response to fungus (GO:0009620)	60	13	3.91	+	3.33	4.37E-04	1.85E-02
regulation of interleukin-10 production (GO:0032653)	52	12	3.39	+	3.54	4.41E-04	1.86E-02
peptide biosynthetic process (GO:0043043)	415	10	27.03	-	.37	4.47E-04	1.88E-02
positive regulation of interleukin-12 production (GO:0032735)	37	10	2.41	+	4.15	4.57E-04	1.92E-02
lymphocyte differentiation (GO:0030098)	239	32	15.57	+	2.06	4.58E-04	1.92E-02
regulation of epithelial cell proliferation (GO:0050678)	338	41	22.01	+	1.86	4.61E-04	1.93E-02
regulation of interleukin-6 production (GO:0032675)	142	22	9.25	+	2.38	4.63E-04	1.93E-02
antimicrobial humoral response (GO:0019730)	142	22	9.25	+	2.38	4.63E-04	1.92E-02
neuron projection regeneration (GO:0031102)	30	9	1.95	+	4.61	4.64E-04	1.92E-02
cation homeostasis (GO:0055080)	716	73	46.63	+	1.57	4.66E-04	1.93E-02
blood vessel morphogenesis (GO:0048514)	408	47	26.57	+	1.77	4.77E-04	1.97E-02
brain development (GO:0007420)	754	76	49.11	+	1.55	4.86E-04	2.00E-02
negative regulation of cytokine production (GO:0001818)	277	35	18.04	+	1.94	4.93E-04	2.02E-02
regulation of macrophage activation (GO:0043030)	53	12	3.45	+	3.48	5.11E-04	2.09E-02
cellular ion homeostasis (GO:0006873)	661	68	43.05	+	1.58	5.12E-04	2.09E-02
regulation of transmembrane transporter activity (GO:0022898)	278	35	18.11	+	1.93	5.13E-04	2.09E-02
regulation of transmembrane transport (GO:0034762)	573	61	37.32	+	1.63	5.17E-04	2.10E-02
M phase (GO:0000279)	170	1	11.07	-	.09	5.53E-04	2.24E-02
mitotic M phase (GO:0000087)	170	1	11.07	-	.09	5.53E-04	2.23E-02
positive regulation of smooth muscle cell proliferation (GO:0048661)	88	16	5.73	+	2.79	5.64E-04	2.27E-02
regulation of ion transport (GO:0043269)	702	71	45.72	+	1.55	5.66E-04	2.27E-02
cellular response to low-density lipoprotein particle stimulus (GO:0071404)	18	7	1.17	+	5.97	5.70E-04	2.28E-02
positive regulation of cell adhesion (GO:0045785)	421	48	27.42	+	1.75	5.80E-04	2.32E-02
negative regulation of lymphocyte activation (GO:0051250)	150	23	9.77	+	2.35	5.84E-04	2.33E-02
regulation of granulocyte chemotaxis (GO:0071622)	46	11	3.00	+	3.67	5.85E-04	2.33E-02
positive regulation of neural precursor cell proliferation (GO:2000179)	54	12	3.52	+	3.41	5.91E-04	2.34E-02
positive regulation of epithelial cell proliferation (GO:0050679)	195	27	12.70	+	2.13	6.05E-04	2.40E-02
developmental process involved in reproduction (GO:0003006)	968	92	63.04	+	1.46	6.20E-04	2.45E-02
regulation of system process (GO:0044057)	591	62	38.49	+	1.61	6.25E-04	2.46E-02
mesenchymal cell differentiation (GO:0048762)	152	23	9.90	+	2.32	6.27E-04	2.46E-02
negative regulation of cell communication (GO:0010648)	1423	127	92.68	+	1.37	6.40E-04	2.51E-02
regulation of plasma membrane bounded cell projection organization (GO:0120035)	688	70	44.81	+	1.56	6.43E-04	2.51E-02
response to tumor necrosis factor (GO:0034612)	270	34	17.58	+	1.93	6.45E-04	2.52E-02
integrin-mediated signaling pathway (GO:0007229)	99	17	6.45	+	2.64	6.83E-04	2.66E-02
cellular chemical homeostasis (GO:0055082)	763	76	49.69	+	1.53	6.85E-04	2.66E-02
positive regulation of neutrophil migration (GO:1902624)	32	9	2.08	+	4.32	6.87E-04	2.66E-02
nerve development (GO:0021675)	81	15	5.28	+	2.84	7.02E-04	2.71E-02
stem cell development (GO:0048864)	81	15	5.28	+	2.84	7.02E-04	2.71E-02
complement receptor mediated signaling pathway (GO:0002430)	13	6	.85	+	7.09	7.03E-04	2.70E-02
reproductive structure development (GO:0048608)	431	48	28.07	+	1.71	7.04E-04	2.70E-02
actin cytoskeleton organization (GO:0030036)	513	55	33.41	+	1.65	7.08E-04	2.71E-02
defense response to bacterium (GO:0042742)	338	40	22.01	+	1.82	7.09E-04	2.71E-02
response to mechanical stimulus (GO:0009612)	218	29	14.20	+	2.04	7.15E-04	2.72E-02
positive regulation of I-kappaB kinase/NF-kappaB signaling (GO:0043123)	186	26	12.11	+	2.15	7.29E-04	2.77E-02
rRNA metabolic process (GO:0016072)	228	3	14.85	-	.20	7.37E-04	2.79E-02
regulation of protein metabolic process (GO:0051246)	2833	230	184.51	+	1.25	7.38E-04	2.79E-02
vesicle transport along actin filament (GO:0030050)	19	7	1.24	+	5.66	7.39E-04	2.79E-02
receptor internalization (GO:0031623)	64	13	4.17	+	3.12	7.42E-04	2.79E-02
positive regulation of cell killing (GO:0031343)	64	13	4.17	+	3.12	7.42E-04	2.78E-02
negative regulation of signaling (GO:0023057)	1427	127	92.94	+	1.37	7.87E-04	2.95E-02
platelet degranulation (GO:0002576)	128	20	8.34	+	2.40	7.87E-04	2.94E-02
cellular cation homeostasis (GO:0030003)	647	66	42.14	+	1.57	7.98E-04	2.97E-02
divalent inorganic cation homeostasis (GO:0072507)	501	54	32.63	+	1.65	8.25E-04	3.07E-02
regulation of keratinocyte proliferation (GO:0010837)	33	9	2.15	+	4.19	8.27E-04	3.07E-02
sensory organ development (GO:0007423)	559	59	36.41	+	1.62	8.30E-04	3.07E-02
regulation of interleukin-8 secretion (GO:2000482)	26	8	1.69	+	4.72	8.32E-04	3.07E-02
positive regulation of neutrophil chemotaxis (GO:0090023)	26	8	1.69	+	4.72	8.32E-04	3.06E-02
regulation of cardiac muscle contraction by calcium ion signaling (GO:0010882)	26	8	1.69	+	4.72	8.32E-04	3.06E-02
regulation of cellular component organization (GO:0051128)	2518	207	163.99	+	1.26	8.56E-04	3.14E-02
regulation of steroid metabolic process (GO:0019218)	118	19	7.69	+	2.47	8.57E-04	3.13E-02
cell-cell adhesion (GO:0098609)	504	54	32.82	+	1.65	8.63E-04	3.15E-02
cytokine production (GO:0001816)	159	23	10.36	+	2.22	8.86E-04	3.23E-02
positive regulation of cellular metabolic process (GO:0031325)	3394	269	221.05	+	1.22	8.89E-04	3.23E-02
regulation of interleukin-12 production (GO:0032655)	57	12	3.71	+	3.23	8.93E-04	3.24E-02
positive regulation of kidney development (GO:0090184)	41	10	2.67	+	3.74	9.04E-04	3.27E-02
ion homeostasis (GO:0050801)	800	78	52.10	+	1.50	9.05E-04	3.27E-02
sterol biosynthetic process (GO:0016126)	49	11	3.19	+	3.45	9.19E-04	3.31E-02
cellular response to chemical stress (GO:0062197)	287	35	18.69	+	1.87	9.26E-04	3.33E-02
animal organ maturation (GO:0048799)	20	7	1.30	+	5.37	9.46E-04	3.39E-02
response to acid chemical (GO:0001101)	355	41	23.12	+	1.77	9.48E-04	3.39E-02
response to cadmium ion (GO:0046686)	66	13	4.30	+	3.02	9.52E-04	3.40E-02
extracellular matrix disassembly (GO:0022617)	66	13	4.30	+	3.02	9.52E-04	3.39E-02
negative regulation of lymphocyte migration (GO:2000402)	14	6	.91	+	6.58	9.52E-04	3.38E-02
metal ion homeostasis (GO:0055065)	636	65	41.42	+	1.57	9.57E-04	3.39E-02
receptor metabolic process (GO:0043112)	107	18	6.97	+	2.58	9.64E-04	3.41E-02
heart morphogenesis (GO:0003007)	250	32	16.28	+	1.97	9.66E-04	3.41E-02
reproductive process (GO:0022414)	1437	127	93.59	+	1.36	9.95E-04	3.50E-02
reproductive system development (GO:0061458)	435	48	28.33	+	1.69	9.99E-04	3.51E-02
calcium ion homeostasis (GO:0055074)	461	50	30.02	+	1.67	1.01E-03	3.54E-02
regulation of hemopoiesis (GO:1903706)	461	50	30.02	+	1.67	1.01E-03	3.53E-02
reproduction (GO:0000003)	1440	127	93.79	+	1.35	1.01E-03	3.53E-02
cellular response to drug (GO:0035690)	411	46	26.77	+	1.72	1.02E-03	3.56E-02
actin filament-based movement (GO:0030048)	121	19	7.88	+	2.41	1.04E-03	3.60E-02
anion transport (GO:0006820)	581	60	37.84	+	1.59	1.04E-03	3.61E-02
adaptive immune response (GO:0002250)	614	63	39.99	+	1.58	1.05E-03	3.62E-02
positive regulation of leukocyte differentiation (GO:1902107)	150	22	9.77	+	2.25	1.06E-03	3.66E-02
regulation of cell aging (GO:0090342)	50	11	3.26	+	3.38	1.06E-03	3.65E-02
macrophage activation (GO:0042116)	50	11	3.26	+	3.38	1.06E-03	3.64E-02
regulation of body fluid levels (GO:0050878)	495	53	32.24	+	1.64	1.06E-03	3.65E-02
cell population proliferation (GO:0008283)	495	53	32.24	+	1.64	1.06E-03	3.64E-02
killing of cells of other organism (GO:0031640)	85	15	5.54	+	2.71	1.08E-03	3.70E-02
mitotic spindle organization (GO:0007052)	152	1	9.90	-	.10	1.11E-03	3.78E-02
cholesterol metabolic process (GO:0008203)	122	19	7.95	+	2.39	1.11E-03	3.77E-02
positive regulation of lymphocyte activation (GO:0051251)	368	42	23.97	+	1.75	1.13E-03	3.84E-02
anaphase (GO:0051322)	156	1	10.16	-	.10	1.14E-03	3.87E-02
mitotic anaphase (GO:0000090)	156	1	10.16	-	.10	1.14E-03	3.86E-02
immune response-activating cell surface receptor signaling pathway (GO:0002429)	448	49	29.18	+	1.68	1.17E-03	3.96E-02
immune response-activating signal transduction (GO:0002757)	448	49	29.18	+	1.68	1.17E-03	3.95E-02
lipopolysaccharide-mediated signaling pathway (GO:0031663)	35	9	2.28	+	3.95	1.18E-03	3.96E-02
actin filament-based transport (GO:0099515)	21	7	1.37	+	5.12	1.19E-03	4.00E-02
regulation of cardiac muscle contraction by regulation of the release of sequestered calcium ion (GO:0010881)	21	7	1.37	+	5.12	1.19E-03	3.99E-02
regulation of catalytic activity (GO:0050790)	2385	196	155.33	+	1.26	1.20E-03	4.02E-02
negative regulation of cation channel activity (GO:2001258)	51	11	3.32	+	3.31	1.22E-03	4.06E-02
neural crest cell development (GO:0014032)	77	14	5.01	+	2.79	1.22E-03	4.05E-02
regulation of cellular senescence (GO:2000772)	43	10	2.80	+	3.57	1.23E-03	4.09E-02
regulation of voltage-gated calcium channel activity (GO:1901385)	43	10	2.80	+	3.57	1.23E-03	4.08E-02
regulation of protein localization (GO:0032880)	1054	97	68.65	+	1.41	1.24E-03	4.10E-02
positive regulation of granulocyte chemotaxis (GO:0071624)	28	8	1.82	+	4.39	1.24E-03	4.10E-02
negative regulation of cell motility (GO:2000146)	281	34	18.30	+	1.86	1.25E-03	4.10E-02
regulation of exocytosis (GO:0017157)	223	29	14.52	+	2.00	1.25E-03	4.12E-02
positive regulation of macrophage chemotaxis (GO:0010759)	15	6	.98	+	6.14	1.26E-03	4.14E-02
negative regulation of defense response (GO:0031348)	224	29	14.59	+	1.99	1.29E-03	4.20E-02
biological phase (GO:0044848)	269	5	17.52	-	.29	1.30E-03	4.24E-02
mitotic cell cycle phase (GO:0098763)	269	5	17.52	-	.29	1.30E-03	4.23E-02
cell cycle phase (GO:0022403)	269	5	17.52	-	.29	1.30E-03	4.23E-02
regulation of nitric oxide biosynthetic process (GO:0045428)	60	12	3.91	+	3.07	1.31E-03	4.26E-02
regulation of CD4-positive, alpha-beta T cell activation (GO:2000514)	60	12	3.91	+	3.07	1.31E-03	4.25E-02
epithelium development (GO:0060429)	1117	102	72.75	+	1.40	1.34E-03	4.33E-02
regulation of ion transmembrane transport (GO:0034765)	488	52	31.78	+	1.64	1.35E-03	4.35E-02
response to interferon-gamma (GO:0034341)	186	25	12.11	+	2.06	1.35E-03	4.35E-02
neural crest cell migration (GO:0001755)	52	11	3.39	+	3.25	1.40E-03	4.48E-02
regulation of ion transmembrane transporter activity (GO:0032412)	269	33	17.52	+	1.88	1.44E-03	4.62E-02
gliogenesis (GO:0042063)	228	29	14.85	+	1.95	1.45E-03	4.63E-02
organic hydroxy compound metabolic process (GO:1901615)	466	50	30.35	+	1.65	1.45E-03	4.63E-02
regulation of ERK1 and ERK2 cascade (GO:0070372)	291	35	18.95	+	1.85	1.46E-03	4.65E-02
response to vitamin (GO:0033273)	88	15	5.73	+	2.62	1.47E-03	4.67E-02
negative regulation of transporter activity (GO:0032410)	88	15	5.73	+	2.62	1.47E-03	4.66E-02
regulation of response to wounding (GO:1903034)	175	24	11.40	+	2.11	1.48E-03	4.67E-02
membrane invagination (GO:0010324)	144	21	9.38	+	2.24	1.49E-03	4.71E-02
angiogenesis (GO:0001525)	315	37	20.52	+	1.80	1.50E-03	4.72E-02
regulation of leukocyte proliferation (GO:0070663)	229	29	14.91	+	1.94	1.50E-03	4.72E-02
negative regulation of lymphocyte proliferation (GO:0050672)	79	14	5.15	+	2.72	1.51E-03	4.74E-02
dichotomous subdivision of an epithelial terminal unit (GO:0060600)	10	5	.65	+	7.68	1.52E-03	4.76E-02
protein ubiquitination (GO:0016567)	698	25	45.46	-	.55	1.53E-03	4.79E-02
placenta development (GO:0001890)	157	22	10.23	+	2.15	1.56E-03	4.87E-02
negative regulation of ion transport (GO:0043271)	157	22	10.23	+	2.15	1.56E-03	4.86E-02
response to reactive oxygen species (GO:0000302)	195	26	12.70	+	2.05	1.57E-03	4.88E-02
positive regulation of hydrolase activity (GO:0051345)	769	74	50.08	+	1.48	1.60E-03	4.95E-02
